# Supplementary material for: Transcriptomic Analysis of Venom Secretion in Achelura yunnanensis: Lipid Metabolism, Redox Reactions, and Structural Adaptations
Source: Insects. 2025 Jun 3;16(6):588. doi: 10.3390/insects16060588 (PMC12193299; doi:10.3390/insects16060588)
Supplement: Supplementary file 1 [file insects-16-00588-s001.zip]

Archive with 1 entries (1 files):
- insects-3606615-supplementary.xlsx
