# Supplementary material for: Transcriptomic Analysis of Venom Secretion in Achelura yunnanensis: Lipid Metabolism, Redox Reactions, and Structural Adaptations
Source: Insects. 2025 Jun 3;16(6):588. doi: 10.3390/insects16060588 (PMC12193299; doi:10.3390/insects16060588)
Supplement: Supplementary file 1 [file insects-16-00588-s001.zip › insects-3606615-supplementary.xlsx]

## Sheet: Table S1
Table S1: Sequencing Data Summary
Note: The Sample refers to the name of the sample. Raw reads represent the total number of raw sequencing reads (with one read being one sequencing fragment). Raw bases indicates the total amount of raw sequencing data, calculated by multiplying the number of raw reads by the read length. Clean reads are the total number of reads after quality control (QC), while Clean bases represents the total …
Sample	Raw reads	Raw bases	Clean reads	Clean bases	Error rate (%)	Q20 (%)	Q30 (%)	GC content (%)
LDET01	45842938	6922283638	45339344	6548281912	0.0128	98.12	94.77	49.93
LDET02	46454878	7014686578	45999658	6700274202	0.0126	98.29	95.17	49.04
LDET03	42338454	6393106554	41909260	6191225439	0.0122	98.58	95.8	45.72
LDET06	43947156	6636020556	43423340	6410073191	0.012	98.74	96.14	48.55
LDET07	45430558	6860014258	44863906	6545407803	0.0126	98.32	95.17	48.65
LDET08	45759430	6909673930	45274640	6731851005	0.0119	98.79	96.21	47.44
LDET09	44539026	6725392926	44136664	6544652842	0.012	98.69	96.06	47.21
LDET10	40906484	6176879084	40511764	6025251484	0.0119	98.73	96.14	45.37
LDET11	45509628	6871953828	45044788	6723858693	0.0119	98.78	96.21	44.19
LDET12	44914342	6782065642	44464290	6593164708	0.012	98.69	96.05	46.33
LP01	45012548	6796894748	44576188	6609585416	0.0121	98.62	95.87	44.87
LP02	45578620	6882371620	45126894	6681058106	0.0122	98.57	95.74	44.52
LP03	47153822	7120227122	46687002	6889329946	0.0123	98.52	95.61	45.25
LP04	41370748	6246982948	40953208	6026134069	0.0123	98.49	95.54	48.2
LP05	40316098	6087730798	39918084	5891147385	0.0122	98.56	95.76	45.14
LP06	41486898	6264521598	41055384	6062581715	0.0122	98.54	95.74	43.78
LP07	45723578	6904260278	45273768	6679934754	0.0121	98.62	95.85	43.67
LP08	45964070	6940574570	45446440	6613674539	0.0126	98.29	95.14	49.61
LP09	46738388	7057496588	46244602	6850381767	0.012	98.68	95.99	43.96
LP10	41237198	6226816898	40792914	5991040634	0.0122	98.52	95.66	45.53
Total:	886224862		877042138

## Sheet: Table S2
Table S2: Optimized Assembly Quality Assessment
Note: The Total number refers to the number of unigene/transcript sequences obtained from the assembly. Total base indicates the total number of bases across all assembled unigenes/transcripts. Largest length is the length (in base pairs, bp) of the longest unigene/transcript in the assembly. Smallest length represents the length (in bp) of the shortest unigene/transcript in the assembly. Average…
Type	Unigene	Transcript
Total number	22028	32856
Total base	33204368	53739844
Largest length (bp)	50339	50339
Smallest length (bp)	201	201
Average length (bp)	1507.37	1635.62
N50 length (bp)	2632	2738
E90N50 length (bp)	2336	2109
Fragment mapped percent(%)	71.499	80.513
GC percent (%)	39.96	39.96
TransRate score	0.37098	0.4126
BUSCO score	C:96.2%[S:92.3%;D:3.9%]	C:97.3%[S:70.4%;D:26.9%]

## Sheet: Table S3
Table S3: Principal Component Explanation Table
Note: The first column lists the principal components, and the second column shows the proportion of variance explained by each principal component. A larger value indicates that the principal component is more effective in distinguishing the samples.
Column	Proportion of Variance
PC1	0.37923
PC2	0.197974
PC3	0.0841961
PC4	0.0546061
PC5	0.0374536
PC6	0.0314882
PC7	0.0291662
PC8	0.0255328
PC9	0.0243898
PC10	0.0222425
PC11	0.0196604
PC12	0.0180679
PC13	0.0153819
PC14	0.0139606

## Sheet: Table S4
Table S4: Details of Differential Expression
Note: (1) Gene_id: Gene/Transcript ID; (2) NR description: Description of the unigene; (3) FC (LDET/Control): Fold change in expression between the two samples for the unigene (Note: calculated from normalized counts of the compared samples, not based on FPKM or RPM); (4) Log2FC (LDET/Control): Logarithmic (base 2) fold change in expression between the two samples for the unigene; (5) Pvalue: Sta…
Gene_id	NR description	FC(LDET/Control)	Log2FC(LDET/Control)	Pvalue	Padjust	Significant	Regulate	LDET01	LDET08	LDET09	LDET10	LDET02	LDET03	LDET04	LDET05	LDET06	LDET07	LP01	LP10	LP02	LP03	LP04	LP05	LP06	LP07	LP08	LP09	LDET	Control	GO_id	GO_term	KO_id	KO_name	Pathway_id	Pathway_definition	EggNOG_id	EggNOG_Functional Categories	Swiss-Prot_hit-name	Swiss-Prot_description	Pfam_id	Domain	Domain description
TRINITY_DN10001_c0_g2	RPII140-upstream gene protein [Manduca sexta])	0.357	-1.48633	0.00263435	0.0128431	yes	down	0.02	0.17	0.73	0.04	0.04	0.06	0	0	0.13	0	0.27	0.29	0.7	0.21	0.35	0.55	1.23	0.69	0.09	0.29	0.119	0.467	GO:0016020	CC:membrane;	K23505	TIMMDC1	------	------	ENOG4111F79	O:Posttranslational modification, protein turnover, chaperones)	sp|P81928|140U_DROME;	RPII140-upstream gene protein OS=Drosophila melanogaster OX=7227 GN=140up PE=2 SV=2;	PF02466	Tim17	Tim17/Tim22/Tim23/Pmp24 family
TRINITY_DN10008_c0_g1	unnamed protein product [Parnassius apollo])	0.445	-1.16765	0.00593632	0.02499	yes	down	0.01	0.09	0.15	0.04	0.09	0.05	0.08	0.02	0.07	0.02	0.19	0.12	0.37	0.1	0.21	0.21	0.87	0.78	0.21	0.16	0.062	0.322	------	------	------	------	------	------	COG5048	S:Function unknown)	sp|Q9VHJ6|ICH_DROME;	Ichor OS=Drosophila melanogaster OX=7227 GN=ich PE=1 SV=2;	PF00096;PF13465;PF13894	zf-C2H2;zf-H2C2_2;zf-C2H2_4	Zinc finger, C2H2 type;Zinc-finger double domain;C2H2-type zinc finger
TRINITY_DN1003_c0_g1	synaptic vesicle membrane protein VAT-1 homolog-like isoform X3 [Helicoverpa armigera])	4.359	2.12412	1.03694052395E-5	0.00011911	yes	up	4.44	75.02	71.81	67.9	3.17	53.26	20.36	21.74	81.98	21.97	38.65	12.98	1.22	11.48	6.74	20.66	2.49	19.75	7.75	35.57	42.165	15.729	------	------	------	------	------	------	COG0604	C:Energy production and conversion)	sp|Q9HCJ6|VAT1L_HUMAN;	Synaptic vesicle membrane protein VAT-1 homolog-like OS=Homo sapiens OX=9606 GN=VAT1L PE=1 SV=2;	PF13602;PF08240;PF00107	ADH_zinc_N_2;ADH_N;ADH_zinc_N	Zinc-binding dehydrogenase;Alcohol dehydrogenase GroES-like domain;Zinc-binding dehydrogenase
TRINITY_DN10041_c0_g1		0.492	-1.02316	0.00270359	0.013118	yes	down	0.13	0.66	1.64	0.44	0.07	0.63	0.4	0.1	0.05	0.11	1.87	0.66	2.03	1.34	0.82	1.75	1.39	2.74	0.24	2.01	0.423	1.485	------	------	------	------	------	------	------	------	------	------	------	------	------
TRINITY_DN10053_c0_g2	jg20785 [Pararge aegeria aegeria])	45.648	5.51248	0.000101759	0.000835803	yes	up	0	0.06	4.28	0.36	0	0	6.65	0	6.88	0	0	0	0	0	0	0	0	0.04	0	0.1	1.823	0.014	GO:0032259;GO:0008168;GO:0003676	BP:methylation;MF:methyltransferase activity;MF:nucleic acid binding;	------	------	------	------	------	------	------	------	------	------	------
TRINITY_DN10056_c0_g1	uncharacterized protein LOC119192610, partial [Manduca sexta])	0.248	-2.01005	0.00853436	0.033253	yes	down	0.06	0.12	0.13	0	0	0	0	0.03	0	0	0.05	0.34	0.13	0.11	0.2	0.15	0.38	0.31	0.22	0.52	0.034	0.241	GO:0006508	BP:proteolysis;	------	------	------	------	COG4886	S:Function unknown)	------	------	------	------	------
TRINITY_DN10059_c0_g1		45.428	5.50551	0.00391897	0.0177468	yes	up	0	0	8.2	0.1	0	0	0.54	0	1.87	0	0	0	0	0	0	0	0	0	0	0	1.071	0	------	------	------	------	------	------	------	------	------	------	------	------	------
TRINITY_DN10069_c0_g1	TRAF3 isoform X1 [Bombyx mori])	10.999	3.45926	0.000175842	0.00134015	yes	up	0.04	0.23	0.77	0.49	0.01	0.35	0.02	0	2.54	0.09	0	0.12	0	0.02	0	0.03	0	0.04	0.07	0.14	0.454	0.042	------	------	K03174	TRAF3	map05167;map05164;map05165;map04657;map05160;map05161;map05200;map05168;map05169;map04622;map04936;map04620;map04621;map04668;map05417;map05171;map05162;map04064;map05203;map05222	Kaposi sarcoma-associated herpesvirus infection);Influenza A);Human papillomavirus infection);IL-17 signaling pathway);Hepatitis C);Hepatitis B);Pathways in cancer);Herpes simplex virus 1 infection);Epstein-Barr virus infection);RIG-I-like receptor signaling pathway);Alcoholic liver disease);Toll-like receptor signaling pathway);NOD-like receptor signaling pathway);TNF signaling pathway);Lipid an…	ENOG41127MT;ENOG410Z7YX	S:Function unknown);	sp|Q60803|TRAF3_MOUSE;	TNF receptor-associated factor 3 OS=Mus musculus OX=10090 GN=Traf3 PE=1 SV=2;	PF21355	TRAF-mep_MATH	TRAF/meprin, MATH domain
TRINITY_DN10079_c0_g1		4.792	2.26055	0.0122247	0.0444861	yes	up	0.31	0.37	0.4	0.15	0.08	0.54	0.33	0	4.3	0	0.15	0	0.26	0	0	0.91	0.45	0.26	0.26	0	0.648	0.229	------	------	------	------	------	------	------	------	------	------	------	------	------
TRINITY_DN10081_c0_g1		0.243	-2.03886	0.00497326	0.0216237	yes	down	0	0.03	0.23	0	0.06	0.02	0	0	0	0	0.17	0.23	0.63	0.06	0.06	0.2	0.61	0.32	0.09	0.05	0.034	0.242	------	------	------	------	------	------	------	------	------	------	------	------	------
TRINITY_DN10081_c0_g2	alpha-(1,3)-fucosyltransferase C [Bicyclus anynana])	0.18	-2.47423	4.57783310062E-5	0.000421768	yes	down	0	0.05	0.3	0.02	0	0	0	0	0.18	0	0.45	0.39	0.46	0.09	0.12	0.17	0.94	0.47	0.14	0.32	0.055	0.355	GO:0036065;GO:0032580;GO:0008417	BP:fucosylation;CC:Golgi cisterna membrane;MF:fucosyltransferase activity;	K14464	FUT-1, FucTC	map00513	Various types of N-glycan biosynthesis)	ENOG410ZIMX	S:Function unknown)	sp|P83088|FUCTC_DROME;	Alpha;	PF00852;PF17039	Glyco_transf_10;Glyco_tran_10_N	Glycosyltransferase family 10 (fucosyltransferase) C-term;Fucosyltransferase, N-terminal
TRINITY_DN10096_c0_g1		0.089	-3.49787	0.000474729	0.00310784	yes	down	0	0	0	0	0	0.16	0	0	0.48	0	0.35	0.15	0.49	1.41	0.03	2.04	2.09	1.77	0	0.69	0.064	0.902	------	------	------	------	------	------	------	------	------	------	------	------	------
TRINITY_DN100_c2_g1		0.15	-2.73449	9.17329760299E-5	0.000767333	yes	down	0	0.19	0.05	0.04	0.09	0.04	0	0	0	0	0.62	0.5	0.63	0.09	0.3	0.4	1.68	2.11	0.24	0.17	0.041	0.674	------	------	------	------	------	------	------	------	------	------	------	------	------
TRINITY_DN10104_c0_g1	calexcitin-2-like [Maniola hyperantus])	64.035	6.00079	8.39720291315E-13	4.4798411097E-11	yes	up	0.54	1.11	116.18	3.38	0.74	0.93	58.09	1.13	138.41	3.73	0.29	0.51	0.03	0.13	0.38	0.07	0.03	0.31	0.04	3.69	32.424	0.548	GO:0005509	MF:calcium ion binding;	K15825	JHDK	map00981	Insect hormone biosynthesis)	ENOG4111I7F	S:Function unknown)	sp|P45961|CEX2_CAEEL;	Calexcitin-2 OS=Caenorhabditis elegans OX=6239 GN=cex-2 PE=2 SV=3;	PF00036;PF13202;PF13405;PF13499	EF-hand_1;EF-hand_5;EF-hand_6;EF-hand_7	EF hand;EF hand;EF-hand domain;EF-hand domain pair
TRINITY_DN10109_c0_g1	unnamed protein product [Chilo suppressalis])	2.755	1.46208	0.00070176	0.0043345	yes	up	0.59	4.23	2.29	5.62	1.13	2.87	1.25	3	5.13	2.6	2.78	1.12	1.97	1.9	1.37	2.48	0.59	2.03	0.54	2.44	2.871	1.722	GO:0006850;GO:0005743	BP:mitochondrial pyruvate transport;CC:mitochondrial inner membrane;	K22139	MPC2	map05415	Diabetic cardiomyopathy)	ENOG4111UER	S:Function unknown)	sp|O95563|MPC2_HUMAN;	Mitochondrial pyruvate carrier 2 OS=Homo sapiens OX=9606 GN=MPC2 PE=1 SV=1;	------	------	------
TRINITY_DN1010_c0_g1	PREDICTED: sterol O-acyltransferase 2 [Papilio xuthus])	2.761	1.46533	1.58035647911E-7	2.84955908063E-6	yes	up	0.85	10.75	13.87	6.14	1.33	6.59	1.7	3.79	12.01	4.33	4.41	2.68	4.97	1.6	2.58	3.74	5.86	8.37	1.29	8	6.136	4.35	GO:0071704;GO:0005789;GO:0008374;GO:0030414	BP:organic substance metabolic process;CC:endoplasmic reticulum membrane;MF:O-acyltransferase activity;MF:peptidase inhibitor activity;	K00637	SOAT	map04979;map00100	Cholesterol metabolism);Steroid biosynthesis)	COG5056;ENOG410YNPQ	I:Lipid transport and metabolism);U:Intracellular trafficking, secretion, and vesicular transport)	sp|O00560|SDCB1_HUMAN;	Syntenin-1 OS=Homo sapiens OX=9606 GN=SDCBP PE=1 SV=1;	PF03062	MBOAT	MBOAT, membrane-bound O-acyltransferase family
TRINITY_DN1011_c0_g1	protein held out wings isoform X2 [Papilio machaon])	0.278	-1.84754	5.19540221412E-16	4.36543671042E-14	yes	down	0.17	2.1	7.35	1.27	1.1	0.99	1.03	0.42	1.65	0.35	8.02	6.26	14.73	5.36	3.76	9.43	19.08	22.48	1.47	10.09	1.643	10.068	------	------	K14945	QKI	------	------	COG5176	A:RNA processing and modification)	sp|O01367|HOW_DROME;	Protein held out wings OS=Drosophila melanogaster OX=7227 GN=how PE=1 SV=1;	PF16544;PF00013	STAR_dimer;KH_1	Homodimerisation region of STAR domain protein;KH domain
TRINITY_DN1011_c1_g1		0.085	-3.54848	5.24618241572E-5	0.000472973	yes	down	0	0	0	0.05	0	0	0	0	0.06	0	0.44	0	0.32	0.13	0.15	0.18	0.47	0.97	0.27	0.14	0.011	0.307	------	------	------	------	------	------	------	------	------	------	------	------	------
TRINITY_DN10122_c0_g1	basic juvenile hormone-suppressible protein 1-like [Hyposmocoma kahamanoa])	29.938	4.90389	0.00452096	0.0199566	yes	up	0	3167.7	821.02	1.52	124.99	296.81	286.78	73.95	11377.5	2924.59	2.87	0	0	0	2	3.91	0	0	0	1170.31	1907.49	117.909	GO:0005576;GO:0045735	CC:extracellular region;MF:nutrient reservoir activity;	------	------	------	------	ENOG410XR2D	S:Function unknown)	sp|Q06342|BJSB1_TRINI;	Basic juvenile hormone-suppressible protein 1 OS=Trichoplusia ni OX=7111 GN=BJSP-1 PE=1 SV=1;	PF00372	Hemocyanin_M	Hemocyanin, copper containing domain
TRINITY_DN10124_c0_g1	calexcitin-2 [Plutella xylostella])	41.655	5.38042	3.95968893146E-8	8.22528708197E-7	yes	up	0	0.71	29.28	0.23	0	0.18	19.15	0.15	67.57	0.24	0.21	0.17	0.24	0.1	0.28	0.22	0.41	0.22	0.02	1.86	11.751	0.373	GO:0005509	MF:calcium ion binding;	------	------	------	------	ENOG4111I7F	S:Function unknown)	sp|P45961|CEX2_CAEEL;	Calexcitin-2 OS=Caenorhabditis elegans OX=6239 GN=cex-2 PE=2 SV=3;	------	------	------
TRINITY_DN10129_c0_g1	PREDICTED: superoxide dismutase [Cu-Zn]-like [Amyelois transitella])	0.105	-3.25258	5.71397706507E-9	1.42256866042E-7	yes	down	3.07	15.26	42.77	3.1	0.63	2.24	82.02	2.03	30.7	4.69	73.18	392.79	343.14	168.9	278.76	170.19	175.83	41.91	157.07	205.39	18.651	200.716	GO:0004784;GO:0005507	MF:superoxide dismutase activity;MF:copper ion binding;	K04565	SOD1	map05208;map05012;map05016;map05014;map04213;map04146;map05022;map05020	Chemical carcinogenesis - reactive oxygen species);Parkinson disease);Huntington disease);Amyotrophic lateral sclerosis);Longevity regulating pathway - multiple species);Peroxisome);Pathways of neurodegeneration - multiple diseases);Prion disease)	COG2032	P:Inorganic ion transport and metabolism)	sp|Q8HXQ3|SODC_HYLLA;	Superoxide dismutase [Cu-Zn] OS=Hylobates lar OX=9580 GN=SOD1 PE=2 SV=3;	PF00080	Sod_Cu	Copper/zinc superoxide dismutase (SODC)
TRINITY_DN10138_c0_g1	unnamed protein product [Diatraea saccharalis])	4.442	2.15137	2.31051300282E-28	5.5468815732E-26	yes	up	0.33	2.4	8.47	2.88	0.41	1.19	2.17	0.8	3.52	1.31	1.51	0.84	1.1	0.55	0.33	0.73	1.28	1.19	0.26	0.63	2.348	0.842	GO:0003723	MF:RNA binding;	K13188	RBM7	------	------	ENOG41123B7	S:Function unknown)	sp|Q3MHY8|RBM7_BOVIN;	RNA-binding protein 7 OS=Bos taurus OX=9913 GN=RBM7 PE=2 SV=1;	PF00076	RRM_1	RNA recognition motif
TRINITY_DN10142_c0_g1	cathepsin K-like [Trichoplusia ni])	13.693	3.77542	4.01433227646E-16	3.44188030132E-14	yes	up	1.96	20.94	41.16	12.17	1.15	10.67	2.69	10.05	41.26	7.27	2.83	0.5	1.4	1.68	1.29	1.85	1.21	0.42	1.95	0.98	14.932	1.411	GO:0006508;GO:0008234	BP:proteolysis;MF:cysteine-type peptidase activity;	------	------	------	------	COG4870	O:Posttranslational modification, protein turnover, chaperones)	sp|O35186|CATK_RAT;	Cathepsin K OS=Rattus norvegicus OX=10116 GN=Ctsk PE=2 SV=1;	PF00112;PF08246;PF03051	Peptidase_C1;Inhibitor_I29;Peptidase_C1_2	Papain family cysteine protease;Cathepsin propeptide inhibitor domain (I29);Peptidase C1-like family
TRINITY_DN10157_c0_g1	unnamed protein product [Diatraea saccharalis])	9.1	3.18586	3.23244742548E-8	6.82428127954E-7	yes	up	0.13	3.76	13.35	2	0.41	5.08	5.42	1.63	153.3	0.98	0.74	1.14	0	0.45	0.28	0.66	0.02	0.44	0.35	0.67	18.606	0.475	GO:0006508;GO:0005737;GO:0004222;GO:0030145;GO:0070006	BP:proteolysis;CC:cytoplasm;MF:metalloendopeptidase activity;MF:manganese ion binding;MF:metalloaminopeptidase activity;	K01255	CARP, pepA	map00480	Glutathione metabolism)	COG0260	E:Amino acid transport and metabolism)	sp|Q27245|YH24_CAEEL;	Putative aminopeptidase W07G4.4 OS=Caenorhabditis elegans OX=6239 GN=lap-2 PE=3 SV=1;	PF00883	Peptidase_M17	Cytosol aminopeptidase family, catalytic domain
TRINITY_DN10161_c0_g1		0.151	-2.72341	0.00018059	0.00136826	yes	down	0.01	0.02	0.24	0	0	0	0.17	0	0	0	0.58	0.26	0.33	0.14	0.02	0.27	0.41	1.16	0.29	0.19	0.044	0.365	------	------	------	------	------	------	------	------	------	------	------	------	------
TRINITY_DN10163_c0_g3	zinc finger and BTB domain-containing protein 14 [Helicoverpa armigera])	0.467	-1.09709	7.63665501476E-5	0.000654431	yes	down	0.08	0.93	4.08	0.67	0.2	0.75	0.63	0.19	0.46	0.19	1.43	2.09	4.61	1.59	1.39	2.5	4.39	4.15	0.37	3.56	0.818	2.608	------	------	------	------	------	------	ENOG4111SJW;ENOG410YMTD	S:Function unknown);	sp|Q01295|BRC1_DROME;	Broad-complex core protein isoforms 1/2/3/4/5 OS=Drosophila melanogaster OX=7227 GN=br PE=1 SV=2;	PF00651;PF00096;PF12171;PF13894;PF12874;PF13912	BTB;zf-C2H2;zf-C2H2_jaz;zf-C2H2_4;zf-met;zf-C2H2_6	BTB/POZ domain;Zinc finger, C2H2 type;Zinc-finger double-stranded RNA-binding;C2H2-type zinc finger;Zinc-finger of C2H2 type;C2H2-type zinc finger
TRINITY_DN10165_c0_g1		0.299	-1.74008	2.74742666663E-5	0.000274184	yes	down	0.03	0.17	0.18	0.07	0.07	0.02	0.04	0.01	0.08	0	0.26	0.26	0.95	0.19	0.39	0.49	0.79	0.53	0.15	0.31	0.067	0.432	------	------	------	------	------	------	------	------	------	------	------	------	------
TRINITY_DN1016_c0_g1	uncharacterized protein LOC114359161 [Ostrinia furnacalis])	7.97	2.99463	0.00671972	0.0275965	yes	up	0	0.9	6.78	0.03	0.21	0	0	0.09	0.72	0.07	0	0.34	0.12	0.08	0	0	0	0.16	0	0.22	0.88	0.092	GO:0008270;GO:0016491	MF:zinc ion binding;MF:oxidoreductase activity;	------	------	------	------	COG0604	C:Energy production and conversion)	sp|Q5HM44|ZDH1_STAEQ;	Zinc-type alcohol dehydrogenase-like protein SERP1785 OS=Staphylococcus epidermidis;	PF00107;PF08240	ADH_zinc_N;ADH_N	Zinc-binding dehydrogenase;Alcohol dehydrogenase GroES-like domain
TRINITY_DN10171_c0_g1	uncharacterized protein LOC113495225 [Trichoplusia ni])	8.638	3.11071	1.02481008889E-6	1.52271737788E-5	yes	up	0.03	0.22	1.11	0.62	0.18	0.16	0.9	0.23	0	0.39	0.12	0.05	0.11	0	0.05	0.12	0.18	0.31	0	0	0.384	0.094	------	------	------	------	------	------	ENOG4110S2U	S:Function unknown)	------	------	------	------	------
TRINITY_DN10174_c0_g1	protein dachsous isoform X1 [Pectinophora gossypiella])	0.3	-1.73474	0.0024345	0.0120364	yes	down	0	0.04	0.06	0.02	0.02	0	0.26	0.01	0.11	0.01	0.12	0.09	0.32	0.06	0.14	0.2	0.56	0.33	0.37	0.11	0.053	0.23	GO:0009887;GO:0007156;GO:0048729;GO:0005886;GO:0005509	BP:animal organ morphogenesis;BP:homophilic cell adhesion via plasma membrane adhesion molecules;BP:tissue morphogenesis;CC:plasma membrane;MF:calcium ion binding;	K16507	DCHS1_2, PCDH16_23	map04392;map04391	Hippo signaling pathway - multiple species);Hippo signaling pathway - fly)	ENOG410XPEI	S:Function unknown)	sp|Q24292|DS_DROME;	Protein dachsous OS=Drosophila melanogaster OX=7227 GN=ds PE=1 SV=3;	PF00028;PF01049	Cadherin;CADH_Y-type_LIR	Cadherin domain;Cadherin, Y-type LIR-motif
TRINITY_DN10179_c0_g1	unnamed protein product [Pieris macdunnoughi])	2.357	1.23726	7.81828106277E-6	9.30497261047E-5	yes	up	0.04	0.62	0.67	0.36	0.05	0.32	1.09	0.15	0.82	0.18	0.4	0.25	0.28	0.2	0.15	0.47	0.28	0.47	0.13	0.38	0.43	0.301	GO:0016020	CC:membrane;	K01104	E3.1.3.48	------	------	COG5599	T:Signal transduction mechanisms)	sp|P16620|PTP69_DROME;	Tyrosine-protein phosphatase 69D OS=Drosophila melanogaster OX=7227 GN=Ptp69D PE=1 SV=2;	PF00041;PF13927;PF16656;PF07679;PF00047;PF07686	fn3;Ig_3;Pur_ac_phosph_N;I-set;ig;V-set	Fibronectin type III domain;Immunoglobulin domain;Purple acid Phosphatase, N-terminal domain;Immunoglobulin I-set domain;Immunoglobulin domain;Immunoglobulin V-set domain
TRINITY_DN10182_c0_g1		0.285	-1.81339	0.000112728	0.00091208	yes	down	0.03	0.1	0.08	0.07	0.01	0.06	0	0	0.01	0.02	0.48	0.23	0.44	0.28	0.12	0.41	0.63	0.25	0.04	0.25	0.038	0.313	------	------	------	------	------	------	------	------	------	------	------	------	------
TRINITY_DN10193_c0_g2	unnamed protein product, partial [Iphiclides podalirius])	0.146	-2.77265	9.77727500955E-16	7.93754137852E-14	yes	down	0	0.02	0.1	0.04	0.01	0.03	0.02	0	0.07	0	0.29	0.15	0.52	0.23	0.16	0.28	0.54	0.76	0.09	0.16	0.029	0.318	------	------	K09206	KLF5	map05207	Chemical carcinogenesis - receptor activation)	COG5048	S:Function unknown)	sp|Q9VZN4|DAR1_DROME;	Dendritic arbor reduction protein 1 OS=Drosophila melanogaster OX=7227 GN=dar1 PE=2 SV=2;	PF00096;PF13465;PF13894;PF13912	zf-C2H2;zf-H2C2_2;zf-C2H2_4;zf-C2H2_6	Zinc finger, C2H2 type;Zinc-finger double domain;C2H2-type zinc finger;C2H2-type zinc finger
TRINITY_DN101_c0_g1	hypothetical protein PYW07_009291 [Mythimna separata])	196.842	7.6209	9.72237589923E-9	2.2701059018E-7	yes	up	132.84	0.4	0	2.95	0	1.31	7.81	18.38	1630.18	11.6	0	0	0	0	0	0	0	0	0	0.63	180.547	0.063	GO:0016020	CC:membrane;	K23615	SPIK5	------	------	COG1404;ENOG410XTD2	O:Posttranslational modification, protein turnover, chaperones);S:Function unknown)	------	------	PF00050;PF07648	Kazal_1;Kazal_2	Kazal-type serine protease inhibitor domain;Kazal-type serine protease inhibitor domain
TRINITY_DN10216_c0_g3	facilitated trehalose transporter Tret1 [Bicyclus anynana])	0.422	-1.24441	3.03724098593E-5	0.000298834	yes	down	0.09	2.44	4.3	1.4	0.14	0.77	1.38	0.62	1.41	0.44	4.19	5.17	7.27	4.32	2.04	5.27	9.53	4.3	0.37	6.14	1.299	4.86	GO:0016020;GO:0022857	CC:membrane;MF:transmembrane transporter activity;	------	------	------	------	ENOG410XNQK;COG0477	G:Carbohydrate transport and metabolism);	sp|A9ZSY3|TRET1_BOMMO;	Facilitated trehalose transporter Tret1 OS=Bombyx mori OX=7091 GN=Tret1 PE=1 SV=1;	PF00083;PF07690	Sugar_tr;MFS_1	Sugar (and other) transporter;Major Facilitator Superfamily
TRINITY_DN10216_c0_g4		0.175	-2.51614	0.00715452	0.0289436	yes	down	0	0.11	0	0.05	0	0	0	0	0	0	0.39	0.04	0.23	0.03	0.19	0.13	0.6	0.19	0.11	0	0.016	0.191	------	------	------	------	------	------	------	------	------	------	------	------	------
TRINITY_DN1021_c0_g1	unnamed protein product [Euphydryas editha])	7.683	2.9417	4.07021277396E-5	0.000381058	yes	up	34.84	65.21	77.14	23.29	53.93	40.43	35.49	20.76	86.09	74.74	14.51	14.24	0	17.25	9.07	7.19	1.29	2.64	26.75	36.64	51.192	12.958	GO:0032222;GO:0048511;GO:0045187;GO:0030431;GO:0098552;GO:0005886;GO:0034235	BP:regulation of synaptic transmission, cholinergic;BP:rhythmic process;BP:regulation of circadian sleep/wake cycle, sleep;BP:sleep;CC:side of membrane;CC:plasma membrane;MF:GPI anchor binding;	------	------	------	------	ENOG410ZEPJ	S:Function unknown)	------	------	PF17064	QVR	Quiver family u-PAR/Ly-6-like domain
TRINITY_DN1021_c0_g2	uncharacterized protein LOC126375588 [Pectinophora gossypiella])	6.557	2.71313	0.000101384	0.000833133	yes	up	6.68	16.99	13.34	21.14	15.95	5.06	17.65	6.38	33.67	9.98	5.53	4.47	0	4.5	1.62	3.05	0.4	0.69	10.4	3.49	14.684	3.415	GO:0032222;GO:0048511;GO:0045187;GO:0030431;GO:0098552;GO:0005886;GO:0034235	BP:regulation of synaptic transmission, cholinergic;BP:rhythmic process;BP:regulation of circadian sleep/wake cycle, sleep;BP:sleep;CC:side of membrane;CC:plasma membrane;MF:GPI anchor binding;	------	------	------	------	ENOG410ZEPJ	S:Function unknown)	------	------	PF17064	QVR	Quiver family u-PAR/Ly-6-like domain
TRINITY_DN10236_c0_g1	AN1-type zinc finger protein 2A [Ostrinia furnacalis])	2.026	1.01854	0.0106249	0.0397932	yes	up	0.55	2.11	9.06	10.38	1.3	2.5	3.38	0.33	1.11	0.87	4.23	1.6	2.33	0.85	0.97	2.94	4.89	9.8	0.5	2.46	3.159	3.057	GO:0008270	MF:zinc ion binding;	K24685	ZFAND2	------	------	ENOG4111JCH	S:Function unknown)	sp|Q8WV99|ZFN2B_HUMAN;	AN1-type zinc finger protein 2B OS=Homo sapiens OX=9606 GN=ZFAND2B PE=1 SV=1;	PF01428;PF02809;PF04236	zf-AN1;UIM;Transp_Tc5_C	AN1-like Zinc finger;Ubiquitin interaction motif;Tc5 transposase C-terminal domain
TRINITY_DN10267_c0_g1		8.896	3.15312	0.00011486	0.000926209	yes	up	0.02	0	0.48	0.3	0.12	1.12	0.34	1	1.63	0.42	0.21	0	0	0	0.13	0.12	0	0.11	0.07	0.58	0.543	0.122	------	------	------	------	------	------	------	------	------	------	------	------	------
TRINITY_DN10269_c0_g1	transcription factor HES-1-like [Ostrinia furnacalis])	0.378	-1.40225	0.00440868	0.0195923	yes	down	0.02	0.12	0.24	0.11	0.01	0	0	0.05	0.37	0.06	0.7	0.33	0.31	0.32	0.14	0.86	0.68	0.2	0.27	0.24	0.098	0.405	------	------	K09090	HESN	------	------	ENOG4111F0X	K:Transcription)	sp|Q01070|ESMC_DROME;	Enhancer of split mgamma protein OS=Drosophila melanogaster OX=7227 GN=;	PF00010;PF07527	HLH;Hairy_orange	Helix-loop-helix DNA-binding domain;Hairy Orange
TRINITY_DN1026_c0_g1	CSP13, partial [Corythucha ciliata])	0.002	-9.15397	1.6377463052E-37	7.0570068356E-35	yes	down	0	0.02	0.15	0.68	0	0.09	1.47	0.02	1.23	0.31	301.35	322.79	1416.67	44.32	173.76	551.21	516.88	226.32	37.36	237.16	0.397	382.782	------	------	------	------	------	------	ENOG4111U5H	S:Function unknown)	sp|E0X9F6|THAP1_THAPI;	Allergen Tha p 1 OS=Thaumetopoea pityocampa OX=208016 PE=1 SV=1;	PF03392	OS-D	Insect pheromone-binding family, A10/OS-D
TRINITY_DN10276_c0_g1		12.809	3.67912	1.39205989792E-12	7.13218493432E-11	yes	up	4.31	4.46	20.52	4.7	3.03	11.42	15.2	6.09	13.19	7.76	2.87	2.08	0	1.87	0	1.34	0.75	1.23	0.57	5.57	9.068	1.628	------	------	------	------	------	------	------	------	------	------	------	------	------
TRINITY_DN1027_c0_g1	uncharacterized protein LOC106707859 [Papilio machaon])	8.738	3.1273	2.08062028166E-9	5.71320650871E-8	yes	up	2.05	12.38	11.68	10.55	2.8	17.83	5.95	6.66	16.49	9	5.33	2.12	0.05	3.48	0.42	2.67	0.4	3.74	0.72	3.97	9.539	2.29	GO:0008289	MF:lipid binding;	------	------	------	------	ENOG410YBEG	S:Function unknown)	------	------	PF06585;PF16984	JHBP;Grp7_allergen	Haemolymph juvenile hormone binding protein (JHBP);Group 7 allergen
TRINITY_DN10282_c0_g1	protein 60A [Spodoptera litura])	0.413	-1.27671	1.20797561657E-6	1.76062708035E-5	yes	down	0.11	1.11	3.85	1.54	0.12	0.78	0.78	0.68	2.8	0.53	6.5	5.09	4.95	4.98	1.9	5.52	6.37	5.1	1.04	4.6	1.23	4.605	GO:0016020;GO:0005576;GO:0008083	CC:membrane;CC:extracellular region;MF:growth factor activity;	K16621	BMP7	map04060;map04350;map04390;map04360	Cytokine-cytokine receptor interaction);TGF-beta signaling pathway);Hippo signaling pathway);Axon guidance)	ENOG410XT8Z	O:Posttranslational modification, protein turnover, chaperones)	sp|P27091|60A_DROME;	Protein 60A OS=Drosophila melanogaster OX=7227 GN=gbb PE=1 SV=1;	PF00688;PF00019	TGFb_propeptide;TGF_beta	TGF-beta propeptide;Transforming growth factor beta like domain
TRINITY_DN10289_c0_g1	carboxypeptidase M isoform X2 [Leguminivora glycinivorella])	0.096	-3.37466	1.64343808559E-6	2.32866585399E-5	yes	down	0	0	0.13	0	0	0.03	0	0.06	0	0	0.96	0.11	0.46	0.15	0.3	0.29	0.38	1.34	0.1	0.69	0.022	0.478	GO:0004180	MF:carboxypeptidase activity;	K01296	CPM	------	------	------	------	------	------	------	------	------
TRINITY_DN1028_c0_g1	furin-like protease 1, isoforms 1/1-X/2 isoform X1 [Helicoverpa zea])	3.485	1.80096	6.94737317792E-12	3.13845715739E-10	yes	up	0.52	9.52	19.5	2.82	1.09	2.92	5.23	2.59	18.64	3.64	2.76	1.73	2.02	2.47	1.91	2.93	3.24	4	0.9	4.35	6.647	2.631	------	------	K01349	FURIN, PCSK3	map03250	Viral life cycle - HIV-1)	COG4935;COG1404	O:Posttranslational modification, protein turnover, chaperones);	sp|P26016|FUR11_DROME;	Furin-like protease 1, isoforms 1/1-X/2 OS=Drosophila melanogaster OX=7227 GN=Fur1 PE=2 SV=2;	PF00082;PF16470;PF01483	Peptidase_S8;S8_pro-domain;P_proprotein	Subtilase family;Peptidase S8 pro-domain;Proprotein convertase P-domain
TRINITY_DN1028_c0_g2		6.946	2.79616	0.000130916	0.00103318	yes	up	0.01	0	0.65	0.28	0.05	0	0.43	0.14	1.89	0.14	0.11	0.02	0.03	0.06	0	0.08	0.04	0.15	0.1	0.06	0.359	0.065	------	------	------	------	------	------	------	------	------	------	------	------	------
TRINITY_DN10307_c0_g1	hypothetical protein JYU34_021353 [Plutella xylostella])	0.108	-3.20605	4.72757903121E-8	9.61827670938E-7	yes	down	0	0.06	0	0.07	0.01	0.02	0.02	0.01	0.05	0.02	0.36	0.16	0.31	0.08	0.28	0.18	0.76	0.9	0.36	0.11	0.026	0.35	GO:0071897;GO:0003824	BP:DNA biosynthetic process;MF:catalytic activity;	------	------	------	------	ENOG410Y65E;ENOG4111I63	S:Function unknown);	------	------	------	------	------
TRINITY_DN10307_c0_g2	PREDICTED: lipid storage droplets surface-binding protein 1 isoform X3 [Amyelois transitella])	5.935	2.56929	5.73965716873E-5	0.000512241	yes	up	2.38	12.78	5.55	12.89	5.39	11.46	4.63	12.26	3.8	6.46	5.78	2.43	0.15	2.21	1.17	2.62	0.13	2.85	5.79	2.15	7.76	2.528	------	------	K17284	PLIN2, ADRP	map03320	PPAR signaling pathway)	ENOG410ZHRU	S:Function unknown)	sp|Q9VCI3|LSD1_DROME;	Lipid storage droplets surface-binding protein 1 OS=Drosophila melanogaster OX=7227 GN=Lsd-1 PE=2 SV=2;	PF03036	Perilipin	Perilipin family
TRINITY_DN1030_c0_g1	NADP-dependent malic enzyme isoform X1 [Aricia agestis])	0.355	-1.49549	1.31969907617E-11	5.65753647322E-10	yes	down	0.04	0.7	1.35	0.4	0.08	0.3	0.38	0.13	0.57	0.09	1.77	1.16	2.49	1.06	0.66	1.77	3.56	4.13	0.44	1.5	0.404	1.854	GO:0051287;GO:0004471;GO:0046872	MF:NAD binding;MF:malate dehydrogenas;MF:metal ion binding;	K00029	maeB	map00620;map03320	Pyruvate metabolism);PPAR signaling pathway)	COG0281	C:Energy production and conversion)	sp|P28227|MAOX_ANAPL;	NADP-dependent malic enzyme OS=Anas platyrhynchos OX=8839 GN=ME1 PE=1 SV=1;	PF03949;PF00390	Malic_M;malic	Malic enzyme, NAD binding domain;Malic enzyme, N-terminal domain
TRINITY_DN10312_c0_g4		0.407	-1.29856	0.00228882	0.0114405	yes	down	0.03	3.83	2.55	1.85	0.23	1	0.28	1.05	1.07	0.72	5.37	6.15	3.21	5.9	2.66	4.43	10.88	2.23	2.04	10.85	1.261	5.372	------	------	------	------	------	------	------	------	------	------	------	------	------
TRINITY_DN10313_c0_g1		65.992	6.04421	0.0110671	0.041083	yes	up	0	0	0	0.05	0.68	1.12	0	0	0	0.12	0	0	0	0	0.08	0	0	0	0	0	0.197	0.008	------	------	------	------	------	------	------	------	------	------	------	------	------
TRINITY_DN10315_c0_g2	uncharacterized protein LOC124532530 isoform X9 [Vanessa cardui])	0.222	-2.17448	0.00183115	0.0095389	yes	down	0	0.15	0.17	0.03	0	0.06	0	0	0	0.06	0.74	0.03	0.31	0.17	0.03	0.57	0.7	0.88	0.12	0.17	0.047	0.372	------	------	------	------	------	------	ENOG4111PX4	S:Function unknown)	------	------	------	------	------
TRINITY_DN10324_c0_g1	cuticle protein 8-like isoform X2 [Vanessa atalanta])	13.506	3.75558	1.30438746174E-5	0.000145071	yes	up	0.29	0.16	0.53	0.65	0.66	0.08	0	0.46	0	0.25	0.31	0.04	0.04	0.03	0	0.31	0.04	0.08	0	0.09	0.308	0.094	------	------	------	------	------	------	ENOG410YRDB;ENOG410YM5B	S:Function unknown);	sp|P83994|CU18A_LOCMI;	Cuticle protein 18.6, isoform A OS=Locusta migratoria OX=7004 PE=1 SV=1;	PF00379	Chitin_bind_4	Insect cuticle protein
TRINITY_DN10326_c0_g3	acid phosphatase type 7 isoform X2 [Nymphalis io])	6.138	2.61782	1.92589655069E-12	9.57535252494E-11	yes	up	41.94	135.61	155.97	113.05	35.96	89.04	175.36	59.24	204.96	130.93	55.76	34.22	16.9	38.81	45.16	40.25	12.49	20.27	25.44	48.55	114.206	33.785	------	------	K22390	ACP7	------	------	COG1409	S:Function unknown)	sp|A5D6U8|ACP7_DANRE;	Acid phosphatase type 7 OS=Danio rerio OX=7955 GN=acp7 PE=2 SV=1;	PF00149;PF16656;PF14008	Metallophos;Pur_ac_phosph_N;Metallophos_C	Calcineurin-like phosphoesterase;Purple acid Phosphatase, N-terminal domain;Iron/zinc purple acid phosphatase-like protein C
TRINITY_DN10326_c0_g4		0.417	-1.26284	0.0137083	0.0488378	yes	down	0.03	0.13	0.14	0.03	0.04	0.04	0	0	0	0.03	0.16	0.23	0.11	0.18	0.1	0.26	0.41	0.25	0.11	0.1	0.044	0.191	------	------	------	------	------	------	------	------	------	------	PF14008	Metallophos_C	Iron/zinc purple acid phosphatase-like protein C
TRINITY_DN10333_c0_g1		0.48	-1.05902	1.08004995665E-5	0.00012328	yes	down	0.03	0.07	0.48	0.2	0.04	0.1	0.23	0.07	0.35	0.08	0.7	0.36	0.96	0.29	0.5	0.66	1.23	0.82	0.2	0.48	0.165	0.62	------	------	------	------	------	------	------	------	------	------	------	------	------
TRINITY_DN10343_c0_g1	unnamed protein product [Diatraea saccharalis])	0.103	-3.2748	7.43067057841E-11	2.74444877077E-9	yes	down	0	0.1	0.32	0.08	0.02	0	0.14	0.05	0.04	0.03	1.37	0.68	2.05	0.43	0.93	1.11	2.38	0.22	0.55	0.6	0.078	1.032	GO:0016020;GO:0015020	CC:membrane;MF:glucuronosyltransferase activity;	K00699	UGT	map05207;map05204;map00983;map00982;map01240;map04976;map00040;map00980;map00860;map00053;map00830;map00140	Chemical carcinogenesis - receptor activation);Chemical carcinogenesis - DNA adducts);Drug metabolism - other enzymes);Drug metabolism - cytochrome P450);Biosynthesis of cofactors);Bile secretion);Pentose and glucuronate interconversions);Metabolism of xenobiotics by cytochrome P450);Porphyrin metabolism);Ascorbate and aldarate metabolism);Retinol metabolism);Steroid hormone biosynthesis)	COG1819	S:Function unknown)	sp|P41713|UDPE_NPVLD;	Ecdysteroid UDP-glucosyltransferase OS=Lymantria dispar multicapsid nuclear polyhedrosis virus OX=10449 GN=EGT PE=3 SV=2;	PF00201;PF06722	UDPGT;EryCIII-like_C	UDP-glucoronosyl and UDP-glucosyl transferase;Erythromycin biosynthesis protein CIII-like, C-terminal domain
TRINITY_DN1034_c0_g1	acetyl-CoA carboxylase 2 [Streltzoviella insularis])	2.01	1.0073	0.00381934	0.0173877	yes	up	0.71	6.45	5.69	3.3	1.52	3.5	3.1	2.06	4.25	6.37	8.52	5.6	3.75	2.86	2.38	5.81	4.43	2.22	2.72	3.14	3.695	4.143	GO:0006633;GO:2001295;GO:0046872;GO:0005524;GO:0003989	BP:fatty acid biosynthetic process;BP:malonyl-CoA biosynthetic process;MF:metal ion binding;MF:ATP binding;MF:acetyl-CoA carboxylase activity;	K11262	ACACA	map00640;map00620;map04936;map04922;map00061;map04910;map04152	Propanoate metabolism);Pyruvate metabolism);Alcoholic liver disease);Glucagon signaling pathway);Fatty acid biosynthesis);Insulin signaling pathway);AMPK signaling pathway)	COG4799	I:Lipid transport and metabolism)	sp|P11029|ACAC_CHICK;	Acetyl-CoA carboxylase OS=Gallus gallus OX=9031 GN=ACAC PE=1 SV=1;	PF08326;PF01039;PF02786;PF21385;PF00289;PF02785;PF00364;PF02655	ACC_central;Carboxyl_trans;CPSase_L_D2;ACCA_BT;Biotin_carb_N;Biotin_carb_C;Biotin_lipoyl;ATP-grasp_3	Acetyl-CoA carboxylase, central region;Carboxyl transferase domain;Carbamoyl-phosphate synthase L chain, ATP binding domain;Acetyl-CoA carboxylase, BT domain;Biotin carboxylase, N-terminal domain;Biotin carboxylase C-terminal domain;Biotin-requiring enzyme;ATP-grasp domain
TRINITY_DN10351_c0_g1	fumarate hydratase, mitochondrial-like isoform X2 [Bombyx mandarina])	2.193	1.13307	0.0123993	0.0450142	yes	up	10.69	9.22	12.46	22.41	12.86	6.85	13.42	12.77	13.41	8.96	15.84	12.14	10.39	13.68	16.56	13.67	13.53	14.94	17.02	13.51	12.305	14.128	------	------	K01679	E4.2.1.2B, fumC, FH	map00020;map04934;map05211;map00620;map05200	Citrate cycle (TCA cycle));Cushing syndrome);Renal cell carcinoma);Pyruvate metabolism);Pathways in cancer)	COG0114	C:Energy production and conversion)	sp|P14408|FUMH_RAT;	Fumarate hydratase, mitochondrial OS=Rattus norvegicus OX=10116 GN=Fh PE=1 SV=2;	PF00206;PF10415	Lyase_1;FumaraseC_C	Lyase;Fumarase C C-terminus
TRINITY_DN10358_c0_g1		13.022	3.70292	0.00476076	0.0208617	yes	up	0.15	1.29	0.8	0	0.34	0.14	0	0.37	0	0	0	0	0	0	0	0.46	0	0	0.09	0	0.309	0.055	------	------	------	------	------	------	------	------	------	------	------	------	------
TRINITY_DN10361_c0_g1		0.059	-4.08988	1.80010692047E-7	3.1809460356E-6	yes	down	0	0	0	0.02	0	0	0.2	0	0	0	0.44	0.2	1.23	0.22	0.72	0.68	0.69	1.19	0.36	0.13	0.022	0.586	------	------	------	------	------	------	------	------	------	------	------	------	------
TRINITY_DN10365_c0_g2	4-coumarate--CoA ligase 1 [Manduca sexta])	13.827	3.7894	1.16693586613E-12	6.09017305288E-11	yes	up	2.1	10.4	22.56	8.88	3.55	8.42	6.62	1.04	16.18	6.34	1.17	1.25	0.07	0.37	1.36	0.74	0.11	0.9	0.15	5.06	8.609	1.118	------	------	K01904	4CL	map00130	Ubiquinone and other terpenoid-quinone biosynthesis)	COG0318;COG0318	I:Lipid transport and metabolism);Q:Secondary metabolites biosynthesis, transport and catabolism)	sp|Q01158|LUCI_AQULA;	Luciferin 4-monooxygenase OS=Aquatica lateralis OX=7052 PE=2 SV=1;	PF00501;PF13193	AMP-binding;AMP-binding_C	AMP-binding enzyme;AMP-binding enzyme C-terminal domain
TRINITY_DN10386_c0_g1	hypothetical protein PYW07_016579 [Mythimna separata])	0.412	-1.27956	2.6667127531E-5	0.000267228	yes	down	0.02	0.32	2.05	0.58	0.12	0.32	0.38	0.1	0.51	0.17	1.86	1.24	2.79	0.59	0.45	1.66	4.02	3.23	0.18	2	0.457	1.802	GO:0015031;GO:0051028;GO:0005643;GO:0031965	BP:protein transport;BP:mRNA transport;CC:nuclear pore;CC:nuclear membrane;	K14315	NDC1, TMEM48	map03013;map05014	Nucleocytoplasmic transport);Amyotrophic lateral sclerosis)	ENOG4110XEC;COG0513	U:Intracellular trafficking, secretion, and vesicular transport);L:Replication, recombination and repair)	sp|Q8VCB1|NDC1_MOUSE;	Nucleoporin NDC1 OS=Mus musculus OX=10090 GN=Ndc1 PE=1 SV=1;	PF09531	Ndc1_Nup	Nucleoporin protein Ndc1-Nup
TRINITY_DN10389_c1_g1	cytochrome P450 CYP4L29 [Zygaena filipendulae])	2.151	1.1053	0.00130695	0.00720819	yes	up	0.59	11.72	39.08	4.53	0.95	3.63	21.41	1.08	15.85	3.68	7.2	3.05	12.15	1.83	7.23	7.49	5.01	7.01	1.5	8.77	10.252	6.124	GO:0005506;GO:0016705;GO:0004497;GO:0020037	MF:iron ion binding;MF:oxidoreductase activity, acting on paired donors, with incorporation or reduction of molecular oxygen;MF:monooxygenase activity;MF:heme binding;	K15001	CYP4	------	------	COG2124	Q:Secondary metabolites biosynthesis, transport and catabolism)	sp|Q27589|CP4D2_DROME;	Cytochrome P450 4d2 OS=Drosophila melanogaster OX=7227 GN=Cyp4d2 PE=2 SV=2;	PF00067	p450	Cytochrome P450
TRINITY_DN10390_c0_g1		0.059	-4.09258	0.00343063	0.0159083	yes	down	0	0	0	0	0	0	0	0	0	0.03	0	0.03	0.39	0.03	0.83	0.28	0.07	0	0.32	0	0.003	0.195	------	------	------	------	------	------	------	------	------	------	------	------	------
TRINITY_DN10391_c0_g1	CSP10, partial [Corythucha ciliata])	0.302	-1.7279	0.00328597	0.0153211	yes	down	0.35	1.39	8.4	0.93	1.3	1.13	0.77	0.63	12.67	0.65	20.79	20.52	22.54	2.17	23.36	17.71	2.87	38.2	0.73	3.56	2.822	15.245	------	------	------	------	------	------	ENOG410YU7V;ENOG4111U5H;ENOG4110RV8	S:Function unknown);	sp|E0X9F6|THAP1_THAPI;	Allergen Tha p 1 OS=Thaumetopoea pityocampa OX=208016 PE=1 SV=1;	PF03392	OS-D	Insect pheromone-binding family, A10/OS-D
TRINITY_DN10395_c0_g1	jg23354 [Pararge aegeria aegeria])	0.116	-3.10163	0.00229564	0.0114646	yes	down	0	0	0.09	0	0	0	0	0	0	0	0	0.23	0.21	0.07	0.22	0.1	0.06	0.52	0.04	0.03	0.009	0.148	GO:0071897;GO:0016020;GO:0003964;GO:0003824	BP:DNA biosynthetic process;CC:membrane;MF:RNA-directed DNA polymerase activity;MF:catalytic activity;	------	------	------	------	ENOG410Y2DF	K:Transcription)	sp|Q95SX7|RTBS_DROME;	Probable RNA-directed DNA polymerase from transposon BS OS=Drosophila melanogaster OX=7227 GN=RTase PE=2 SV=1;	------	------	------
TRINITY_DN10396_c0_g1	hypothetical protein O0L34_g16920 [Tuta absoluta])	15.374	3.94245	0.00118335	0.00663758	yes	up	0	0.07	0.2	0.09	0	0.08	0.21	0.02	2.09	0	0	0	0	0	0	0.03	0	0	0	0	0.276	0.003	GO:0050896;GO:0007608;GO:0005886	BP:response to stimulus;BP:sensory perception of smell;CC:plasma membrane;	K13885	SCARB1	map04979;map05160;map04976;map04977;map04975;map04925;map04927;map04145;map04913;map04934	Cholesterol metabolism);Hepatitis C);Bile secretion);Vitamin digestion and absorption);Fat digestion and absorption);Aldosterone synthesis and secretion);Cortisol synthesis and secretion);Phagosome);Ovarian steroidogenesis);Cushing syndrome)	ENOG410XS17	U:Intracellular trafficking, secretion, and vesicular transport)	sp|Q8WTV0|SCRB1_HUMAN;	Scavenger receptor class B member 1 OS=Homo sapiens OX=9606 GN=SCARB1 PE=1 SV=1;	PF01130	CD36	CD36 family
TRINITY_DN1039_c0_g1	limulus clotting factor C-like [Manduca sexta])	0.368	-1.4427	4.25015195917E-7	6.92762402267E-6	yes	down	3.46	33.22	25.76	31.67	5.93	23.63	20.95	21.86	31.89	11.28	261.73	127.53	73.8	73.27	122.56	168.13	190.98	208.31	34.57	122.73	20.965	138.361	GO:0006508;GO:0004252	BP:proteolysis;MF:serine-type endopeptidase activity;	------	------	------	------	COG5640	O:Posttranslational modification, protein turnover, chaperones)	sp|O62589|GD_DROME;	Serine protease gd OS=Drosophila melanogaster OX=7227 GN=gd PE=1 SV=2;	PF00089;PF16030;PF03761;PF09342	Trypsin;GD_N;DUF316;DUF1986	Trypsin;Serine protease gd N-terminus;Nematode trypsin-6-like family;Domain of unknown function (DUF1986)
TRINITY_DN103_c0_g1	protein tiptop-like isoform X1 [Galleria mellonella])	3.244	1.69765	5.41156111721E-12	2.48473455122E-10	yes	up	1.09	2.76	16.01	3.01	2.86	1.8	6.05	1.45	6.62	1.69	2.67	2.29	2.26	1.79	1.38	1.96	3.71	4.82	0.79	2.81	4.334	2.448	------	------	------	------	------	------	ENOG410XQQR	S:Function unknown)	sp|Q9U3V5|TIPT_DROME;	Protein tiptop OS=Drosophila melanogaster OX=7227 GN=tio PE=2 SV=2;	PF12756;PF13894;PF00096;PF13912	zf-C2H2_2;zf-C2H2_4;zf-C2H2;zf-C2H2_6	C2H2 type zinc-finger (2 copies);C2H2-type zinc finger;Zinc finger, C2H2 type;C2H2-type zinc finger
TRINITY_DN10400_c0_g1	calexcitin-2-like [Maniola jurtina])	7.426	2.89259	0.00642751	0.0266636	yes	up	0.02	0.04	6.85	0.04	0.04	0	2.31	0.07	2.11	0.06	0.1	0.78	0.03	0	0.12	0.04	0	0	0	0.07	1.154	0.114	GO:0005509	MF:calcium ion binding;	------	------	------	------	ENOG4111I7F	S:Function unknown)	sp|P45961|CEX2_CAEEL;	Calexcitin-2 OS=Caenorhabditis elegans OX=6239 GN=cex-2 PE=2 SV=3;	PF00036;PF13499;PF13405;PF13833;PF13202	EF-hand_1;EF-hand_7;EF-hand_6;EF-hand_8;EF-hand_5	EF hand;EF-hand domain pair;EF-hand domain;EF-hand domain pair;EF hand
TRINITY_DN10403_c0_g1	tripartite motif-containing protein 45 isoform X2 [Bicyclus anynana])	9.679	3.27481	0.00370065	0.0169639	yes	up	0.25	0.12	0.25	0	0.11	0	0.43	0	0.74	0.18	0	0	0	0	0.24	0.1	0	0.16	0	0	0.208	0.05	GO:0060255;GO:0005737;GO:0008270	BP:regulation of macromolecule metabolic process;CC:cytoplasm;MF:zinc ion binding;	K12021	TRIM45	------	------	ENOG410Z9MF;ENOG4111G04	S:Function unknown);	sp|Q9H8W5|TRI45_HUMAN;	E3 ubiquitin-protein ligase TRIM45 OS=Homo sapiens OX=9606 GN=TRIM45 PE=1 SV=2;	PF00630;PF09134	Filamin;Invasin_D3	Filamin/ABP280 repeat;Invasin, domain 3
TRINITY_DN10404_c0_g1		5.54	2.46983	0.00441371	0.0196016	yes	up	0	0.47	0.7	0.1	0	0	0	0.03	0.25	0.13	0.05	0.04	0.09	0	0	0	0.05	0.04	0.06	0.05	0.168	0.038	------	------	------	------	------	------	------	------	------	------	------	------	------
TRINITY_DN10417_c0_g1		3.697	1.88636	0.00597847	0.0251045	yes	up	0.09	0.13	0	0.16	0.03	0.05	0.12	0.24	0.48	0.05	0.1	0.04	0.09	0	0.09	0.21	0.15	0.14	0.03	0.06	0.135	0.091	------	------	------	------	------	------	------	------	------	------	------	------	------
TRINITY_DN10418_c0_g1	unnamed protein product [Parnassius apollo])	4.079	2.02808	1.1434077598E-10	4.09700797514E-9	yes	up	0.1	3.31	7.17	0.91	0.32	0.7	1.61	0.24	3.75	0.67	0.47	0.18	0.3	0.1	0.29	0.26	0.63	0.94	0.29	0.61	1.878	0.407	GO:0006508;GO:0016020;GO:0046872;GO:0004222	BP:proteolysis;CC:membrane;MF:metal ion binding;MF:metalloendopeptidase activity;	------	------	------	------	ENOG410XX2M	S:Function unknown)	sp|O35674|ADA19_MOUSE;	Disintegrin and metalloproteinase domain-containing protein 19 OS=Mus musculus OX=10090 GN=Adam19 PE=2 SV=2;	PF01421;PF08516;PF13688;PF00200;PF13582;PF13574;PF01562;PF13583	Reprolysin;ADAM_CR;Reprolysin_5;Disintegrin;Reprolysin_3;Reprolysin_2;Pep_M12B_propep;Reprolysin_4	Reprolysin (M12B) family zinc metalloprotease;ADAM cysteine-rich;Metallo-peptidase family M12;Disintegrin;Metallo-peptidase family M12B Reprolysin-like;Metallo-peptidase family M12B Reprolysin-like;Reprolysin family propeptide;Metallo-peptidase family M12B Reprolysin-like
TRINITY_DN10439_c0_g2	LOW QUALITY PROTEIN: cilia- and flagella-associated protein 43 [Manduca sexta])	31.54	4.97912	0.00385092	0.0174999	yes	up	0.7	0	0	0	0.06	0	0.12	0.06	0	0.19	0	0	0	0	0.17	0	0	0	0	0	0.113	0.017	------	------	K24223	CFAP43, WDR96	------	------	ENOG410XSR0;ENOG410Y5IS	S:Function unknown);	------	------	------	------	------
TRINITY_DN1043_c0_g1		16.112	4.01002	9.17897955796E-5	0.000767427	yes	up	1.16	9.19	53.64	6.45	0.26	2.39	101.63	2.9	195.66	3.18	18.33	0	5.81	0	2.45	5.88	0	0	0	0	37.646	3.247	------	------	------	------	------	------	------	------	------	------	------	------	------
TRINITY_DN10441_c0_g1	unnamed protein product [Euphydryas editha])	14.433	3.85131	9.04853965156E-10	2.67712515571E-8	yes	up	0.05	0.14	0.3	0.14	0.03	0.15	0.57	0.04	1.7	0.05	0.05	0	0.04	0.04	0.01	0.02	0.1	0.03	0.03	0	0.317	0.032	GO:0006508;GO:0031012;GO:0004222;GO:0008270	BP:proteolysis;CC:extracellular matrix;MF:metalloendopeptidase activity;MF:zinc ion binding;	K07997;K08002	MMP17;MMP24	map04928	Parathyroid hormone synthesis, secretion and action)	ENOG410XQ5D	O:Posttranslational modification, protein turnover, chaperones)	sp|Q8MPP3|D2MP_DROME;	Matrix metalloproteinase-2 OS=Drosophila melanogaster OX=7227 GN=Mmp2 PE=2 SV=1;	PF00045;PF00413	Hemopexin;Peptidase_M10	Hemopexin;Matrixin
TRINITY_DN10441_c0_g2		4.909	2.29552	7.14120501229E-10	2.15068011168E-8	yes	up	0.04	0.41	0.69	0.14	0.07	0.2	0.62	0.07	1.04	0.03	0.1	0.08	0.09	0.06	0.07	0.05	0.19	0.17	0.07	0.08	0.331	0.096	------	------	------	------	------	------	------	------	------	------	------	------	------
TRINITY_DN10471_c0_g1	proteasome subunit alpha type-2 [Manduca sexta])	2.466	1.30246	1.11660952715E-6	1.637401667E-5	yes	up	51.94	151.46	586.68	180.93	55.28	93.8	523.97	104.09	394.99	145.79	174.86	118.68	162.36	99.28	172.26	155.93	129.63	130.35	71.54	323.96	228.893	153.885	GO:0006511;GO:0005737;GO:0019773;GO:0005634	BP:ubiquitin-dependent protein catabolic process;CC:cytoplasm;CC:proteasome core complex, alpha-subunit complex;CC:nucleus;	K02726	PSMA2	map03050;map05012;map05010;map05016;map05017;map05014;map05022;map05020	Proteasome);Parkinson disease);Alzheimer disease);Huntington disease);Spinocerebellar ataxia);Amyotrophic lateral sclerosis);Pathways of neurodegeneration - multiple diseases);Prion disease)	ENOG410XPQ8	O:Posttranslational modification, protein turnover, chaperones)	sp|P40301|PSA2_DROME;	Proteasome subunit alpha type-2 OS=Drosophila melanogaster OX=7227 GN=Prosalpha2 PE=1 SV=1;	PF00227;PF10584	Proteasome;Proteasome_A_N	Proteasome subunit;Proteasome subunit A N-terminal signature
TRINITY_DN10474_c0_g2	uncharacterized protein LOC113498036 isoform X3 [Trichoplusia ni])	3.494	1.80471	1.02783755448E-13	6.08197538838E-12	yes	up	3.49	9.69	18.55	9.41	2.91	7.02	10.23	5.04	18.79	8.52	7.49	4.98	5.75	3.25	5.95	6.25	4.82	4.96	2.19	7.01	9.365	5.265	------	------	K22938	SDCCAG3, ENTR1	------	------	ENOG4111TAC	S:Function unknown)	------	------	------	------	------
TRINITY_DN1047_c0_g2	arrestin homolog [Ostrinia furnacalis])	2.099	1.06952	0.00125312	0.00694798	yes	up	0.07	0.37	0.92	0.42	0.12	0.23	0.6	0.11	1.08	0.16	0.25	0.11	0.41	0.31	0.42	0.48	0.22	0.22	0.15	0.48	0.408	0.305	GO:0007165	BP:signal transduction;	K13808	ARR1	------	------	ENOG410XR0F	O:Posttranslational modification, protein turnover, chaperones)	sp|P55274|ARRH_HELVI;	Arrestin homolog OS=Heliothis virescens OX=7102 PE=3 SV=1;	PF00339	Arrestin_N	Arrestin (or S-antigen), N-terminal domain
TRINITY_DN10494_c0_g1	protein tramtrack, beta isoform isoform X1 [Manduca sexta])	0.465	-1.1033	1.20641867647E-10	4.31358848043E-9	yes	down	0.1	1.3	2.6	0.92	0.27	0.74	1.26	0.26	1.82	0.24	3.57	2.14	4.73	1.88	1.93	3.13	7.46	6.26	1.44	2.87	0.951	3.541	------	------	K09237	TTK	map04013	MAPK signaling pathway - fly)	ENOG410XPVE	S:Function unknown)	sp|P17789|TTKB_DROME;	Protein tramtrack, beta isoform OS=Drosophila melanogaster OX=7227 GN=ttk PE=1 SV=2;	PF00651;PF00096;PF05605;PF13894	BTB;zf-C2H2;zf-Di19;zf-C2H2_4	BTB/POZ domain;Zinc finger, C2H2 type;Drought induced 19 protein (Di19), zinc-binding;C2H2-type zinc finger
TRINITY_DN10496_c0_g1	SET domain-containing protein SmydA-8-like isoform X2 [Ostrinia furnacalis])	0.221	-2.17571	2.1313898549E-5	0.000220827	yes	down	0	0.14	0.1	0.06	0.01	0.1	0.04	0.01	0.03	0.02	0.53	0.18	0.12	0.23	0.41	0.58	0.87	0.91	0.18	0.1	0.051	0.411	GO:0043229	CC:intracellular organelle;	------	------	------	------	COG2940	S:Function unknown)	sp|O46040|MSTAA_DROME;	SET domain-containing protein SmydA-8, isoform A OS=Drosophila melanogaster OX=7227 GN=SmydA-8 PE=2 SV=3;	PF00856	SET	SET domain
TRINITY_DN104_c0_g1	hypothetical protein MSG28_001173 [Choristoneura fumiferana])	0.46	-1.11886	2.8626136884E-5	0.000284268	yes	down	0.17	0.72	1.63	1.04	0.14	0.54	1.16	0.08	0.58	0.19	3.41	2.18	3.47	1.76	0.93	2.79	4.94	2.93	0.41	2.01	0.625	2.483	------	------	K08869	ADCK, ABC1	------	------	COG0661	S:Function unknown)	sp|A3QJU3|COQ8B_DANRE;	Atypical kinase COQ8B, mitochondrial OS=Danio rerio OX=7955 GN=coq8b PE=3 SV=2;	PF03109	ABC1	ABC1 atypical kinase-like domain
TRINITY_DN10503_c0_g1	fibrohexamerin [Galleria mellonella])	637.166	9.31552	5.1668396996E-5	0.000467538	yes	up	5.47	0.08	0	0	0	0	0.2	0	33.52	1.24	0.03	0	0	0	0	0	0	0	0	0.15	4.051	0.018	GO:0005576;GO:0005198	CC:extracellular region;MF:structural molecule activity;	------	------	------	------	ENOG4110SS9	S:Function unknown)	sp|O62605|SI25_GALME;	Fibrohexamerin OS=Galleria mellonella OX=7137 GN=P25 PE=1 SV=1;	PF07294	Fibroin_P25	Fibroin P25
TRINITY_DN10504_c0_g2	vacuolar protein sorting-associated protein 11 homolog [Zerene cesonia])	2.084	1.0594	6.52021405296E-12	2.95342849488E-10	yes	up	0.44	2.86	9.67	3.53	0.44	1.9	3.94	1.62	4.48	1.72	3.43	1.87	2.71	1.62	1.73	2.67	2.79	2.95	0.87	3.3	3.06	2.394	------	------	K20179	VPS11, PEP5	map04140;map05132	Autophagy - animal);Salmonella infection)	ENOG410XRNZ	S:Function unknown)	sp|Q9H270|VPS11_HUMAN;	Vacuolar protein sorting-associated protein 11 homolog OS=Homo sapiens OX=9606 GN=VPS11 PE=1 SV=1;	PF00637	Clathrin	Region in Clathrin and VPS
TRINITY_DN10509_c0_g1	proline-rich receptor-like protein kinase PERK12 [Bombyx mori])	0.274	-1.86826	0.0135248	0.0483277	yes	down	0.06	0	0	0.07	0.04	0.06	0.04	0.11	0.18	0.06	0.1	0.14	0.3	0.26	0.52	0.03	1.57	1.51	0.96	0.25	0.062	0.564	------	------	------	------	------	------	ENOG410Y3AB	S:Function unknown)	------	------	------	------	------
TRINITY_DN10519_c0_g2	organic cation transporter protein-like [Zerene cesonia])	0.098	-3.34841	0.00553584	0.0235937	yes	down	0	0.05	0	0.04	0	0	0	0	0	0	0.08	0.85	0.18	0.27	0	0.32	0.43	0	0.05	0	0.009	0.218	GO:0016020;GO:0022857	CC:membrane;MF:transmembrane transporter activity;	------	------	------	------	ENOG410ZVN7;COG0477	G:Carbohydrate transport and metabolism);	sp|Q6A4L0|S22AD_MOUSE;	Solute carrier family 22 member 13 OS=Mus musculus OX=10090 GN=Slc22a13 PE=1 SV=3;	PF00083;PF07690	Sugar_tr;MFS_1	Sugar (and other) transporter;Major Facilitator Superfamily
TRINITY_DN10530_c0_g3	unnamed protein product [Arctia plantaginis])	0.079	-3.65864	0.000212945	0.00157645	yes	down	0	0	0	0	0	0	0	0	0	0	0.22	0.07	0.32	0	0.04	0.1	0.56	0.07	0.03	0.08	0	0.149	GO:0016020;GO:0022857	CC:membrane;MF:transmembrane transporter activity;	------	------	------	------	ENOG410XR6G;COG0477	G:Carbohydrate transport and metabolism);	------	------	------	------	------
TRINITY_DN10530_c0_g6		0.083	-3.58341	0.000766111	0.00465287	yes	down	0	0	0.05	0	0	0	0.08	0	0	0	0.49	0.21	0.95	0	0.03	0.21	1.2	0.06	0	0.53	0.013	0.368	------	------	------	------	------	------	------	------	------	------	------	------	------
TRINITY_DN10543_c0_g2	lipase domain-containing protein [Phthorimaea operculella])	22.847	4.51394	0.000154718	0.00119841	yes	up	0.26	0.17	0.09	0.07	0.08	0	0.39	0.04	0.18	0	0	0.12	0	0	0	0	0	0	0	0	0.128	0.012	GO:0006629;GO:0005576;GO:0016298	BP:lipid metabolic process;CC:extracellular region;MF:lipase activity;	K14073	PNLIP, PL	map04972;map00561;map04977;map04975	Pancreatic secretion);Glycerolipid metabolism);Vitamin digestion and absorption);Fat digestion and absorption)	ENOG410YEA1;COG0349	S:Function unknown);J:Translation, ribosomal structure and biogenesis)	sp|P16233|LIPP_HUMAN;	Pancreatic triacylglycerol lipase OS=Homo sapiens OX=9606 GN=PNLIP PE=1 SV=1;	PF00151;PF12146;PF00561;PF12697;PF05990	Lipase;Hydrolase_4;Abhydrolase_1;Abhydrolase_6;DUF900	Lipase;Serine aminopeptidase, S33;alpha/beta hydrolase fold;Alpha/beta hydrolase family;Alpha/beta hydrolase of unknown function (DUF900)
TRINITY_DN1054_c0_g1	chemosensory protein [Histia rhodope])	781.398	9.60991	9.19477864087E-37	3.67900607285E-34	yes	up	8.1	25.47	35.19	89.53	1.15	1.4	19.66	5.44	4.89	3.51	0	0	0.04	0.08	0.04	0.1	0	0.13	0	0.05	19.434	0.044	------	------	------	------	------	------	------	------	------	------	PF03392	OS-D	Insect pheromone-binding family, A10/OS-D
TRINITY_DN10557_c0_g1		0.465	-1.10498	0.000563949	0.00360211	yes	down	0.04	0.52	1.77	0.53	0.31	0.7	0.9	0.07	0.61	0.12	1.97	0.94	3.99	1.2	0.69	1.68	5.94	3.46	0.42	2.28	0.557	2.257	------	------	------	------	------	------	------	------	------	------	------	------	------
TRINITY_DN1055_c0_g1	ribosomal protein L10A [Bombyx mori])	2.759	1.46432	0.000392944	0.00265198	yes	up	404.85	336.68	489.67	709.92	481.96	309.3	939.26	396.28	1039.27	379.87	573.9	312.39	486.7	485.96	689.32	546.36	416.05	376.48	352.3	522.82	548.706	476.228	GO:0006412;GO:0015934;GO:0003735;GO:0003723	BP:translation;CC:large ribosomal subunit;MF:structural constituent of ribosome;MF:RNA binding;	K02865	RP-L10Ae, RPL10A	map03010;map05171	Ribosome);Coronavirus disease - COVID-19)	COG0081	J:Translation, ribosomal structure and biogenesis)	sp|Q963B6|RL10A_SPOFR;	Large ribosomal subunit protein uL1 OS=Spodoptera frugiperda OX=7108 GN=RpL10A PE=2 SV=1;	PF00687	Ribosomal_L1	Ribosomal protein L1p/L10e family
TRINITY_DN10567_c0_g1	glycine-rich protein 2-like [Leguminivora glycinivorella])	5.03	2.33048	5.31785719309E-7	8.44674764932E-6	yes	up	315.48	233.1	592.62	225.49	304.42	55.67	414.9	168.06	552.91	111.61	193.68	143.1	119.1	92.58	262.66	164.64	124.21	144.27	69	208.2	297.426	152.144	GO:0016020	CC:membrane;	------	------	------	------	------	------	------	------	------	------	------
TRINITY_DN10569_c0_g1		170.23	7.41134	1.76986219272E-21	2.52055374142E-19	yes	up	1.06	0.7	16.05	2.75	0.63	3.29	2.12	1.5	5.01	1.1	0	0	0	0	0	0	0	0	0	0	3.421	0	------	------	------	------	------	------	------	------	------	------	------	------	------
TRINITY_DN1056_c0_g2	uncharacterized protein LOC123660509 [Melitaea cinxia])	3.22	1.68689	6.17968096672E-6	7.57472929583E-5	yes	up	1.69	51.65	71.89	22.49	2.65	20.39	19.27	8.03	104.51	6.72	29.38	10.1	11.73	6.85	17.01	19.85	6.47	16.25	3	11.37	30.929	13.201	GO:0032222;GO:0048511;GO:0045187;GO:0030431;GO:0098552;GO:0005886;GO:0034235	BP:regulation of synaptic transmission, cholinergic;BP:rhythmic process;BP:regulation of circadian sleep/wake cycle, sleep;BP:sleep;CC:side of membrane;CC:plasma membrane;MF:GPI anchor binding;	------	------	------	------	ENOG410Z7FK	S:Function unknown)	------	------	------	------	------
TRINITY_DN1056_c1_g1		0.435	-1.20075	6.91783045772E-5	0.000600117	yes	down	0.14	0.71	1.07	0.33	0.06	0.1	0.51	0.13	0.44	0.07	2.06	0.89	2.29	1.27	0.88	1.72	2.48	0.86	0.18	1.63	0.356	1.426	------	------	------	------	------	------	------	------	------	------	------	------	------
TRINITY_DN10574_c0_g1		0.165	-2.59877	0.00208269	0.0106027	yes	down	0	0.06	0.1	0	0.03	0	0	0	0	0	0.13	0.07	0.07	0.02	0.27	0.11	0.38	0.93	0.08	0.08	0.019	0.214	------	------	------	------	------	------	------	------	------	------	------	------	------
TRINITY_DN10576_c0_g1	venom polypeptide precursor [Doratifera vulnerans])	0.008	-6.93778	9.65114269785E-20	1.19255480175E-17	yes	down	0.01	0.02	0.06	0.21	0	0.03	0	0.06	0.19	0	4.83	0.54	6.24	17.93	0.51	6.36	46.49	3.21	12.03	21.45	0.058	11.959	GO:0005549	MF:odorant binding;	------	------	------	------	ENOG4110RS7;ENOG4110RSC	S:Function unknown);	------	------	------	------	------
TRINITY_DN1057_c0_g1	alcohol dehydrogenase class-3 [Spodoptera litura])	2.69	1.42786	0.000432235	0.00286537	yes	up	86.03	234.85	123.29	161.89	141.18	108.52	69.33	115.29	196.61	96.11	152.63	128.96	132.56	109.94	166.26	141.27	84.8	89.9	84.36	94.55	133.31	118.523	GO:0106322;GO:0106321;GO:0006069;GO:0004022;GO:0008270;GO:0051903	old GO;old GO;BP:ethanol oxidation;MF:alcohol dehydrogenas;MF:zinc ion binding;MF:S;	K00121	frmA, ADH5, adhC	map00350;map00980;map00620;map00010;map00830;map00071;map04936;map00982	Tyrosine metabolism);Metabolism of xenobiotics by cytochrome P450);Pyruvate metabolism);Glycolysis / Gluconeogenesis);Retinol metabolism);Fatty acid degradation);Alcoholic liver disease);Drug metabolism - cytochrome P450)	COG1062	C:Energy production and conversion)	sp|P79896|ADHX_SPAAU;	Alcohol dehydrogenase class-3 OS=Sparus aurata OX=8175 PE=2 SV=1;	PF00107;PF08240;PF16912	ADH_zinc_N;ADH_N;Glu_dehyd_C	Zinc-binding dehydrogenase;Alcohol dehydrogenase GroES-like domain;Glucose dehydrogenase C-terminus
TRINITY_DN10604_c0_g2	dynein axonemal heavy chain 3 [Pieris rapae])	15.204	3.92637	0.00546818	0.0233527	yes	up	0.1	0.25	0	0	0	1.5	0.46	0.25	0	0.4	0	0.34	0	0	0	0	0	0	0	0	0.296	0.034	------	------	K10408	DNAH	map04814;map05016;map05022;map05014	Motor proteins);Huntington disease);Pathways of neurodegeneration - multiple diseases);Amyotrophic lateral sclerosis)	COG5245	Z:Cytoskeleton)	------	------	------	------	------
TRINITY_DN10611_c0_g1	protein transport protein Sec61 subunit alpha [Plutella xylostella])	3.898	1.96262	8.9572534311E-6	0.000104605	yes	up	30	26.09	54.89	85.74	74.46	43.86	57	45.14	88.91	49.85	46.51	22.68	29.35	29.6	29.23	35.54	27.89	35.98	43.81	39.04	55.594	33.963	GO:0015031;GO:0016020	BP:protein transport;CC:membrane;	K10956	SEC61A	map04145;map03060;map04141;map05110	Phagosome);Protein export);Protein processing in endoplasmic reticulum);Vibrio cholerae infection)	COG0201	U:Intracellular trafficking, secretion, and vesicular transport)	sp|Q2KHX4|S61A2_BOVIN;	Protein transport protein Sec61 subunit alpha isoform 2 OS=Bos taurus OX=9913 GN=SEC61A2 PE=2 SV=3;	PF00344;PF10559	SecY;Plug_translocon	SecY;Plug domain of Sec61p
TRINITY_DN10615_c0_g1	histidine decarboxylase isoform X1 [Helicoverpa zea])	0.055	-4.19739	1.23241437318E-11	5.37940871202E-10	yes	down	0.01	0.12	0.06	0.18	0.04	0.26	0.03	0.06	0	0.05	1.2	2.71	2.12	2.67	0.33	1.55	19.73	7.69	1.31	0.76	0.081	4.007	GO:0006520;GO:0016831;GO:0030170	BP:cellular amino acid metabolic process;MF:carboxy-lyase activity;MF:pyridoxal phosphate binding;	K01590	hdc, HDC	map00340	Histidine metabolism)	COG0076	E:Amino acid transport and metabolism)	sp|Q05733|DCHS_DROME;	Histidine decarboxylase OS=Drosophila melanogaster OX=7227 GN=Hdc PE=1 SV=2;	PF00282	Pyridoxal_deC	Pyridoxal-dependent decarboxylase conserved domain
TRINITY_DN10615_c0_g2	aromatic-L-amino-acid decarboxylase-like isoform X2 [Aricia agestis])	0.109	-3.19254	0.00379542	0.0173038	yes	down	0	0	0	0	0	0	0	0	0	0	0.03	0.09	0.12	0.03	0.09	0.04	0.71	0.15	0.09	0	0	0.135	GO:0019752;GO:0016831;GO:0030170	BP:carboxylic acid metabolic process;MF:carboxy-lyase activity;MF:pyridoxal phosphate binding;	K01590	hdc, HDC	map00340	Histidine metabolism)	COG0076	E:Amino acid transport and metabolism)	------	------	------	------	------
TRINITY_DN10615_c0_g3		0.046	-4.4453	0.000302085	0.0021117	yes	down	0	0	0	0	0	0	0	0	0	0	0.04	0.17	0.26	0.2	0.07	0	2.27	0.39	0.24	0	0	0.364	------	------	------	------	------	------	------	------	------	------	------	------	------
TRINITY_DN10616_c0_g1	LOW QUALITY PROTEIN: patj homolog [Helicoverpa armigera])	0.48	-1.05797	6.65821961123E-9	1.62775393575E-7	yes	down	0.1	0.3	1.4	0.29	0.09	0.25	0.42	0.06	0.69	0.16	1.89	0.94	1.56	0.87	0.56	1.11	2.18	1.99	0.32	1.4	0.376	1.282	GO:0030054	CC:cell junction;	K06095	MPDZ, MUPP1, Patj	map04530;map04391	Tight junction);Hippo signaling pathway - fly)	ENOG4110362	O:Posttranslational modification, protein turnover, chaperones)	sp|Q9NB04|PATJ_DROME;	Patj homolog OS=Drosophila melanogaster OX=7227 GN=Patj PE=1 SV=2;	PF00595;PF17820;PF13180	PDZ;PDZ_6;PDZ_2	PDZ domain;PDZ domain;PDZ domain
TRINITY_DN1061_c0_g1	hypothetical protein K1T71_010814 [Dendrolimus kikuchii])	0.348	-1.52087	0.0014125	0.00770183	yes	down	4.63	288.83	168.11	151.87	8.04	179.61	61.3	63.88	15.33	24.84	645.16	459.29	298.25	547.92	117.62	481.83	712.24	1412.58	101.66	427.11	96.644	520.366	GO:0003676	MF:nucleic acid binding;	K11433	SETMAR	map00310	Lysine degradation)	ENOG4110RV8;ENOG410YU7V	S:Function unknown);	sp|E0X9F6|THAP1_THAPI;	Allergen Tha p 1 OS=Thaumetopoea pityocampa OX=208016 PE=1 SV=1;	PF13358	DDE_3	DDE superfamily endonuclease
TRINITY_DN1061_c1_g1	hypothetical protein O3G_MSEX000362, partial [Manduca sexta])	3.664	1.87328	0.000427073	0.00283899	yes	up	0.02	0.94	3.5	0.56	2.28	12.44	0.81	7.18	12.73	0.35	1.5	0.82	1.62	0.36	2.06	0.94	0.8	1.3	0.4	1.19	4.081	1.099	GO:0046983;GO:0003677	MF:protein dimerization activity;MF:DNA binding;	------	------	------	------	ENOG4111T8J;COG0507	S:Function unknown);L:Replication, recombination and repair)	sp|P08770|TRA1_MAIZE;	Putative AC transposase OS=Zea mays OX=4577 PE=2 SV=2;	PF14372	hAT-like_RNase-H	hAT-like transposase, RNase-H fold
TRINITY_DN10623_c0_g1	unnamed protein product [Euphydryas editha])	0.057	-4.14167	0.00158765	0.00846999	yes	down	0	0	0	0.05	0	0	0	0.03	0	0	0.15	0.18	0.09	0.04	1.57	0.05	0	0.09	0.85	0	0.008	0.302	GO:0003964	MF:RNA-directed DNA polymerase activity;	------	------	------	------	ENOG410Y65V;ENOG4111HHG	S:Function unknown);	------	------	------	------	------
TRINITY_DN10627_c0_g1	prostaglandin reductase 1-like [Bicyclus anynana])	7.496	2.90615	2.78118749818E-5	0.000277047	yes	up	7.28	11.72	25.15	28.74	3.22	40.26	5.61	3.35	1.83	14.03	15.22	6.08	0	1.02	0.36	7.18	1.44	0.39	2.64	9.71	14.119	4.404	GO:0005737;GO:0036132;GO:0047522;GO:0032440	CC:cytoplasm;MF:13-prostaglandin reductase activity;MF:15-oxoprostaglandin 13-oxidase activity;MF:2-alkenal reductase [NA;	K13948	PTGR1, LTB4DH	map00590	Arachidonic acid metabolism)	COG2130	S:Function unknown)	sp|Q28719|PTGR1_RABIT;	Prostaglandin reductase 1 OS=Oryctolagus cuniculus OX=9986 GN=PTGR1 PE=2 SV=1;	------	------	------
TRINITY_DN10629_c0_g1	unnamed protein product, partial [Brenthis ino])	0.222	-2.17219	4.06550618685E-9	1.04306612931E-7	yes	down	100.49	226.55	269.38	248.81	41.87	105.07	490.3	130.85	446.03	91.06	1162.4	1674.46	4852.36	981.46	2434.31	2254.11	2164.49	934.3	929.51	1520.38	215.041	1890.78	GO:0016020	CC:membrane;	------	------	------	------	ENOG4110T3I	S:Function unknown)	------	------	PF06140	Ifi-6-16	Interferon-induced 6-16 family
TRINITY_DN10629_c2_g1	PREDICTED: uncharacterized protein LOC106137038 [Amyelois transitella])	0.115	-3.11474	0.0138881	0.049353	yes	down	0	0.04	0	0.06	0	0	0	0	0	0	0	0.2	1.05	0.11	0	0.15	0.71	0.03	0	0.03	0.01	0.228	GO:0016020	CC:membrane;	------	------	------	------	ENOG4110T3I	S:Function unknown)	------	------	PF06140	Ifi-6-16	Interferon-induced 6-16 family
TRINITY_DN1062_c0_g1	probable polyamine oxidase 5 [Hyposmocoma kahamanoa])	2.473	1.30634	0.00585489	0.0246657	yes	up	2.96	2.39	4.29	8.26	1.39	3.49	1.55	0.94	7.26	4.62	5.59	1.63	1.82	5.33	0.84	4.08	2.75	4.16	1.55	7.79	3.715	3.554	GO:0016491	MF:oxidoreductase activity;	K12259	SMOX, PAO5	map00330;map00410	Arginine and proline metabolism);beta-Alanine metabolism)	ENOG410YT60;ENOG410XQW0;ENOG4110H7V;ENOG410XSNC	S:Function unknown);	sp|Q9NWM0|SMOX_HUMAN;	Spermine oxidase OS=Homo sapiens OX=9606 GN=SMOX PE=1 SV=1;	PF01593;PF13450;PF00890	Amino_oxidase;NAD_binding_8;FAD_binding_2	Flavin containing amine oxidoreductase;NAD(P)-binding Rossmann-like domain;FAD binding domain
TRINITY_DN10631_c0_g1	hypothetical protein MSG28_006007 [Choristoneura fumiferana])	9.966	3.317	8.3720955107E-9	1.99564631287E-7	yes	up	1.46	18.75	68.69	8.92	1.74	11.2	18.08	4.6	103.3	8.48	5.73	2.46	0.06	2.28	2.44	3.68	0.28	2.07	0.83	11.4	24.522	3.123	GO:0016020	CC:membrane;	K01904	4CL	map00130	Ubiquinone and other terpenoid-quinone biosynthesis)	COG0365;COG0318;COG0318	I:Lipid transport and metabolism);Q:Secondary metabolites biosynthesis, transport and catabolism)	sp|Q27757|LUCI_PHOPE;	Luciferin 4-monooxygenase OS=Photuris pensylvanica OX=1710587 PE=2 SV=2;	PF00501;PF13193	AMP-binding;AMP-binding_C	AMP-binding enzyme;AMP-binding enzyme C-terminal domain
TRINITY_DN1063_c0_g1	hypothetical protein O0L34_g4287 [Tuta absoluta])	2.088	1.06199	0.000397281	0.0026748	yes	up	0.29	0.94	1.19	0.46	0.19	0.37	1.18	0.28	3.04	0.24	1.06	0.46	0.61	0.3	0.46	0.85	0.95	1.08	0.39	0.68	0.818	0.684	GO:0008299;GO:0042811;GO:0016740;GO:0004311	BP:isoprenoid biosynthetic process;BP:pheromone biosynthetic process;MF:transferase activity;MF:farnesyltranstransferase activity;	K00804	GGPS1	map00900	Terpenoid backbone biosynthesis)	COG0142	H:Coenzyme transport and metabolism)	sp|A0A7D0AGU9|TPS_MATON;	Terpene synthase OS=Matsumurasca onukii OX=2912585 GN=TPS PE=2 SV=1;	PF00348	polyprenyl_synt	Polyprenyl synthetase
TRINITY_DN10642_c0_g1	D-amino-acid oxidase [Galleria mellonella])	9.824	3.29636	2.53236589586E-10	8.32806436007E-9	yes	up	1.27	1.98	1.75	3.93	1.35	1.54	1.81	0.66	1.53	1.31	1.57	0.36	0.08	0.23	0.13	0.76	0.06	0.58	0.07	1.11	1.713	0.495	GO:0046416;GO:0003884;GO:0071949	BP:D-amino acid metabolic process;MF:D-amino-acid oxidase activity;MF:FAD binding;	K00273	DAO, aao	map00311;map04146;map00470;map00330;map00260	Penicillin and cephalosporin biosynthesis);Peroxisome);D-Amino acid metabolism);Arginine and proline metabolism);Glycine, serine and threonine metabolism)	COG0665	E:Amino acid transport and metabolism)	sp|Q95XG9|OXDA_CAEEL;	D-amino-acid oxidase OS=Caenorhabditis elegans OX=6239 GN=daao-1 PE=1 SV=2;	PF01266	DAO	FAD dependent oxidoreductase
TRINITY_DN10650_c0_g1	unnamed protein product [Chilo suppressalis])	8.662	3.11467	3.08197854662E-12	1.4968973837E-10	yes	up	5.3	30.5	147.09	20.57	9.21	20.08	108.45	9.38	86.24	28.16	15.56	6.15	5.37	3.76	8.96	7.58	1.74	4.89	2.37	33.76	46.498	9.014	GO:0005975;GO:0005764;GO:0004565;GO:0004553	BP:carbohydrate metabolic process;CC:lysosome;MF:beta-galactosidase activity;MF:hydrolase activity, hydrolyzing O-glycosyl compounds;	K12309;K11540	GLB1, ELNR1;CAD	map01240;map00600;map00604;map00052;map00240;map00511;map00250;map00531;map04142	Biosynthesis of cofactors);Sphingolipid metabolism);Glycosphingolipid biosynthesis - ganglio series);Galactose metabolism);Pyrimidine metabolism);Other glycan degradation);Alanine, aspartate and glutamate metabolism);Glycosaminoglycan degradation);Lysosome)	COG1874;COG0540	G:Carbohydrate transport and metabolism);F:Nucleotide transport and metabolism)	sp|O19015|BGAL_FELCA;	Beta-galactosidase OS=Felis catus OX=9685 GN=GLB1 PE=2 SV=1;	PF01301;PF21317;PF21467;PF02449;PF13364	Glyco_hydro_35;BetaGal_ABD_1;BetaGal_gal-bd;Glyco_hydro_42;BetaGal_ABD2	Glycosyl hydrolases family 35;Beta-galactosidase, first all-beta domain;Beta-galactosidase, galactose-binding domain;Beta-galactosidase;Beta-galactosidase second all-beta domain
TRINITY_DN10652_c0_g1		0.049	-4.35438	2.87459368071E-6	3.81275033972E-5	yes	down	0.42	0.58	0	0	0	0	0	0	0	0	0.46	2.24	7.17	3.09	9.11	5.71	11.65	1.58	6.74	5.17	0.1	5.292	------	------	------	------	------	------	------	------	------	------	------	------	------
TRINITY_DN10655_c0_g1	reticulon-4-interacting protein 1 homolog, mitochondrial [Danaus plexippus plexippus])	2.406	1.2668	0.000284613	0.00200458	yes	up	0.41	0.94	3.02	1.46	0.36	1.14	1.62	0.94	1.38	0.63	2.09	0.5	0.38	0.75	1.62	1.05	0.56	1.04	0.42	0.64	1.19	0.905	GO:0016491	MF:oxidoreductase activity;	K23164	RTN4IP1	------	------	COG0604	C:Energy production and conversion)	sp|Q0VC50|RT4I1_BOVIN;	Reticulon-4-interacting protein 1, mitochondrial OS=Bos taurus OX=9913 GN=RTN4IP1 PE=2 SV=1;	PF13602;PF08240	ADH_zinc_N_2;ADH_N	Zinc-binding dehydrogenase;Alcohol dehydrogenase GroES-like domain
TRINITY_DN10655_c0_g2	protein pigeon [Plodia interpunctella])	3.609	1.85177	1.16771668743E-5	0.00013179	yes	up	0.12	0.17	0.42	0.26	0.08	0.32	0.94	0.23	0.46	0.23	0.24	0.24	0.28	0.11	0	0.11	0.27	0.37	0.09	0.19	0.323	0.19	------	------	------	------	------	------	ENOG41129DZ	S:Function unknown)	sp|Q24118|PIGE_DROME;	Protein pigeon OS=Drosophila melanogaster OX=7227 GN=pigeon PE=2 SV=2;	------	------	------
TRINITY_DN10666_c0_g1		5.976	2.57924	1.72283073176E-13	9.84767702288E-12	yes	up	0.3	3.09	4.91	1.95	0.78	0.64	1.12	0.88	10.43	2.04	0.79	0.29	0.51	0.44	0.68	0.99	0.78	0.23	0.11	0.49	2.614	0.531	------	------	------	------	------	------	------	------	------	------	------	------	------
TRINITY_DN1066_c0_g1		0.337	-1.56932	3.12152919143E-5	0.000305873	yes	down	1.56	26.01	19.81	13.07	1	12.66	4.23	6.9	11.16	9.05	77.59	76.98	93.63	39.54	6.07	71.53	115.35	50.83	11.36	101.79	10.545	64.467	------	------	------	------	------	------	------	------	------	------	------	------	------
TRINITY_DN10674_c1_g1	pancreatic lipase-related protein 2-like isoform X1 [Pectinophora gossypiella])	11.251	3.49197	1.4772886226E-14	1.02163931288E-12	yes	up	12833.1	34690.8	38785.6	28928.1	10822.6	15069.6	46502.8	7070.56	36202.5	53017.7	4662.18	7745.29	2066.07	8324.18	2770.54	3970.02	2240.46	4819.22	2013.1	16543.4	28392.3	5515.45	GO:0006629;GO:0005576;GO:0016298	BP:lipid metabolic process;CC:extracellular region;MF:lipase activity;	------	------	------	------	ENOG410YGS3;ENOG4110T03;ENOG4111JY5	S:Function unknown);	sp|Q6XZB0|LIPI_HUMAN;	Lipase member I OS=Homo sapiens OX=9606 GN=LIPI PE=1 SV=3;	PF00151	Lipase	Lipase
TRINITY_DN1067_c0_g1		17.107	4.09652	1.0969431154E-5	0.000124808	yes	up	0.03	0.09	6.92	0.14	0	0.04	1.2	0.09	5.29	0.11	0.18	0.03	0	0.01	0.01	0.03	0.01	0.03	0.02	0.53	1.391	0.085	------	------	------	------	------	------	------	------	------	------	------	------	------
TRINITY_DN10684_c0_g1		4.578	2.19459	0.012373	0.0449382	yes	up	0	10.13	1.3	2.74	0	0.88	3.23	0.37	0	0.32	1.32	0	0	0	1.06	1.03	1.35	1.71	0	0.71	1.897	0.718	------	------	------	------	------	------	------	------	------	------	------	------	------
TRINITY_DN10684_c1_g1		0.07	-3.82627	9.4227677792E-6	0.00010966	yes	down	0.02	0	0	0	0	0	0	0	0	0	0.04	0.13	0.41	0.09	0.32	0.08	0.48	0.77	0.12	0.24	0.002	0.268	------	------	------	------	------	------	------	------	------	------	------	------	------
TRINITY_DN1068_c0_g1	centromere protein X [Helicoverpa armigera])	0.483	-1.05035	2.0263370412E-6	2.79577947269E-5	yes	down	0.05	0.61	1.74	0.4	0.07	0.3	0.5	0.08	0.67	0.22	1.32	0.8	2.33	0.72	0.85	1.43	3.69	2.07	0.28	2.07	0.464	1.556	GO:0006281;GO:0051382;GO:0046982;GO:0003677	BP:DNA repair;BP:kinetochore assembly;MF:protein heterodimerization activity;MF:DNA binding;	K15360	STRA13, CENPX, MHF2	map03460	Fanconi anemia pathway)	ENOG410XYKN	S:Function unknown)	sp|P0DJH7|CENPX_CHICK;	Centromere protein X OS=Gallus gallus OX=9031 GN=CENPX PE=1 SV=1;	PF09415	CENP-X	CENP-S associating Centromere protein X
TRINITY_DN10690_c0_g1		0.394	-1.3429	0.00559896	0.0237903	yes	down	0	0.1	0.26	0.02	0.09	0.03	0.11	0	0.02	0	0.2	0.14	0.61	0.25	0.16	0.31	0.35	0.43	0.09	0.17	0.063	0.271	------	------	------	------	------	------	------	------	------	------	------	------	------
TRINITY_DN10703_c0_g1	bestrophin-4 isoform X1 [Vanessa cardui])	0.221	-2.17667	1.33679762498E-10	4.7096193056E-9	yes	down	0.28	0.49	1.25	0.51	0.07	0.19	1.5	0.4	1.52	0.22	4.53	4.1	7.21	3.38	6.55	5.82	7.17	3.9	2.77	4.51	0.643	4.994	GO:0034707;GO:0005886;GO:0005254	CC:chloride channel complex;CC:plasma membrane;MF:chloride channel activity;	K22204	BEST	------	------	ENOG410XS3J	S:Function unknown)	sp|Q6H1V1|BEST3_MOUSE;	Bestrophin-3 OS=Mus musculus OX=10090 GN=Best3 PE=2 SV=1;	PF01062	Bestrophin	Bestrophin, RFP-TM, chloride channel
TRINITY_DN1070_c0_g1		0.067	-3.89279	1.06748486297E-8	2.4777739119E-7	yes	down	0	0.15	0.6	0.54	0	0	0.36	0.01	0.12	0.22	22.19	2.2	1.16	2.21	1.18	9.46	5.25	4.58	0.19	1.42	0.2	4.984	------	------	------	------	------	------	------	------	------	------	------	------	------
TRINITY_DN10714_c0_g1	GATA zinc finger domain-containing protein 4 [Pararge aegeria])	0.075	-3.74218	0.000284269	0.002003	yes	down	0	0	0	0	0	0	0	0	0	0	0.35	0.2	0.1	0.35	0.2	0.48	2.46	1.43	0	2.03	0	0.76	------	------	------	------	------	------	------	------	------	------	------	------	------
TRINITY_DN1071_c0_g1	PREDICTED: uncharacterized protein DDB_G0271670-like [Amyelois transitella])	74.698	6.223	4.97561298754E-6	6.27270639576E-5	yes	up	1835.61	0.92	0.12	0	0	0.34	68.92	0.29	11618.4	39.38	1.47	1.81	0.94	0	2.94	1.13	1.53	12.4	0.99	0.47	1356.4	2.368	------	------	------	------	------	------	------	------	------	------	------	------	------
TRINITY_DN10761_c0_g1	inverted formin-2 [Pectinophora gossypiella])	0.336	-1.57169	0.000707867	0.0043558	yes	down	0.05	0.04	0.09	0.12	0.03	0.05	0.21	0.02	0.03	0.01	0.51	0.23	0.24	0.19	0.21	0.34	1.12	0.46	0.44	0.3	0.065	0.404	------	------	K23958	INF2	------	------	ENOG41100UH;ENOG410XQR0;ENOG410Y29H;ENOG4111I3J	S:Function unknown);	sp|Q27J81|INF2_HUMAN;	Inverted formin-2 OS=Homo sapiens OX=9606 GN=INF2 PE=1 SV=2;	PF02181;PF06367	FH2;Drf_FH3	Formin Homology 2 Domain;Diaphanous FH3 Domain
TRINITY_DN10766_c0_g1		10.156	3.3443	0.00634558	0.0263628	yes	up	0	0.23	2.94	0	0.16	0.11	52.04	0	7.18	0	0.09	0	0.62	0	0.34	0.24	0	0	0	0.1	6.266	0.139	------	------	------	------	------	------	------	------	------	------	------	------	------
TRINITY_DN10768_c0_g1		23.943	4.58155	0.00682083	0.0278823	yes	up	0	0.24	0	0	1.49	0.18	0.87	0	0	0	0	0	0	0.15	0	0	0	0	0	0.21	0.278	0.036	------	------	------	------	------	------	------	------	------	------	------	------	------
TRINITY_DN10771_c0_g2	hypothetical protein O0L34_g17468 [Tuta absoluta])	0.082	-3.61108	0.000137117	0.00107675	yes	down	0	0.04	0	0	0	0	0	0	0	0	0.42	0.15	0.22	0.05	0.15	0.18	0.1	0.06	0.28	0.04	0.004	0.165	GO:0006298;GO:0032300;GO:0140664;GO:0005524;GO:0016887	BP:mismatch repair;CC:mismatch repair complex;CC:old GO;MF:ATP binding;MF:ATPase activity;	K08739	MLH3	map03430	Mismatch repair)	COG0323	L:Replication, recombination and repair)	sp|Q9UHC1|MLH3_HUMAN;	DNA mismatch repair protein Mlh3 OS=Homo sapiens OX=9606 GN=MLH3 PE=1 SV=3;	PF13589;PF02518	HATPase_c_3;HATPase_c	Histidine kinase-, DNA gyrase B-, and HSP90-like ATPase;Histidine kinase-, DNA gyrase B-, and HSP90-like ATPase
TRINITY_DN1077_c2_g1	PRADC1-like protein isoform X2 [Helicoverpa armigera])	0.41	-1.28728	0.000119841	0.000959467	yes	down	0.01	0.45	0.86	0.33	0.05	0.11	0.47	0.14	0.34	0.19	0.62	0.34	1.69	0.6	0.57	0.91	2.95	2.97	0.23	2.29	0.295	1.317	GO:0016020	CC:membrane;	K25720	PRADC1	------	------	ENOG41101GD	S:Function unknown)	sp|Q9W1W9|PADC1_DROME;	PRADC1-like protein OS=Drosophila melanogaster OX=7227 GN=CG9849 PE=2 SV=1;	PF02225	PA	PA domain
TRINITY_DN1077_c9_g1		2.226	1.15458	0.00125256	0.00694798	yes	up	0.58	19.31	29.08	4.4	0.67	5.59	3.17	1.49	19.28	2.35	8.98	5.74	6.43	3.66	4.42	6.19	2.74	6.54	0.86	5.45	8.592	5.101	------	------	------	------	------	------	------	------	------	------	------	------	------
TRINITY_DN10788_c0_g1		0.376	-1.41078	0.00525095	0.022603	yes	down	0	0.37	0.99	0.16	0	0.09	0	0.19	0.13	0.14	0.4	0.17	0.89	1.02	0.59	1.21	1.66	1.27	0.12	1.38	0.207	0.871	------	------	------	------	------	------	------	------	------	------	------	------	------
TRINITY_DN10797_c0_g1		0.285	-1.81007	0.0132674	0.0476306	yes	down	0.02	0.04	0.08	0	0.02	0	0	0.02	0.12	0	0.33	0.03	0.27	0.02	0.18	0.09	0.73	0.29	0.04	0.1	0.03	0.208	------	------	------	------	------	------	------	------	------	------	------	------	------
TRINITY_DN1080_c0_g1		0.427	-1.22762	0.00132142	0.0072784	yes	down	0.03	0.59	0.58	0.41	0.02	0.31	0.02	0.02	0.5	0.17	2.15	0.66	1.36	0.45	0.29	1.63	1.55	1.33	0.4	0.94	0.265	1.076	------	------	------	------	------	------	------	------	------	------	------	------	------
TRINITY_DN10824_c0_g1	hypothetical protein K1T71_004887 [Dendrolimus kikuchii])	3.041	1.60476	1.79498100547E-14	1.22124112538E-12	yes	up	19	87.01	135.92	46.83	22.5	42.64	66.79	30.44	102.42	56.67	53.04	45	49.15	28.57	25.88	44.5	43.56	36.11	12.26	53.37	61.022	39.144	GO:0016020	CC:membrane;	K17278	PGRMC1_2	map04080	Neuroactive ligand-receptor interaction)	ENOG4111UG0	S:Function unknown)	sp|Q95250|PGRC1_PIG;	Membrane-associated progesterone receptor component 1 OS=Sus scrofa OX=9823 GN=PGRMC1 PE=1 SV=3;	PF00173	Cyt-b5	Cytochrome b5-like Heme/Steroid binding domain
TRINITY_DN1082_c0_g1	S-adenosylmethionine decarboxylase proenzyme [Helicoverpa zea])	2.019	1.01345	0.00265565	0.012917	yes	up	0.5	1.28	2.01	1.51	0.37	0.59	2.95	0.25	3.09	0.29	0.83	0.66	1.17	0.4	1.15	1.05	1.56	2.35	0.86	0.85	1.284	1.088	GO:0008295;GO:0006597;GO:0004014	BP:spermidine biosynthetic process;BP:spermine biosynthetic process;MF:adenosylmethionine decarboxylase activity;	K01611	speD, AMD1	map00270;map00330	Cysteine and methionine metabolism);Arginine and proline metabolism)	ENOG410XRN0	E:Amino acid transport and metabolism)	sp|P91931|DCAM_DROME;	S-adenosylmethionine decarboxylase proenzyme OS=Drosophila melanogaster OX=7227 GN=SamDC PE=2 SV=1;	PF01536	SAM_decarbox	Adenosylmethionine decarboxylase
TRINITY_DN10838_c0_g1		4.614	2.20595	0.00423605	0.0189556	yes	up	0.18	1.39	1.81	0.59	0.26	0.1	0.26	0.14	0	0.75	0	0.29	0.3	0.09	0.85	0.23	0.11	0.1	0	0	0.548	0.197	------	------	------	------	------	------	------	------	------	------	------	------	------
TRINITY_DN1083_c0_g2	glutathione S-transferase 1-like isoform X1 [Galleria mellonella])	4.258	2.09024	0.00217389	0.0109608	yes	up	2.21	13	4.9	9.8	7.64	24.28	0.95	11.6	1.24	2.66	2.82	2.23	0.01	7.25	3.18	2.96	11.98	16.46	1.82	6.46	7.828	5.517	GO:0016740	MF:transferase activity;	K00799	GST, gst	map05207;map00480;map05204;map00983;map00982;map00980;map05200;map05208;map05418;map05225;map04212;map01524	Chemical carcinogenesis - receptor activation);Glutathione metabolism);Chemical carcinogenesis - DNA adducts);Drug metabolism - other enzymes);Drug metabolism - cytochrome P450);Metabolism of xenobiotics by cytochrome P450);Pathways in cancer);Chemical carcinogenesis - reactive oxygen species);Fluid shear stress and atherosclerosis);Hepatocellular carcinoma);Longevity regulating pathway - worm);P…	COG0625	O:Posttranslational modification, protein turnover, chaperones)	sp|P46430|GSTT1_MANSE;	Glutathione S-transferase 1 OS=Manduca sexta OX=7130 GN=GST1 PE=2 SV=1;	PF13417;PF02798;PF13409;PF00043;PF13410;PF14497	GST_N_3;GST_N;GST_N_2;GST_C;GST_C_2;GST_C_3	Glutathione S-transferase, N-terminal domain;Glutathione S-transferase, N-terminal domain;Glutathione S-transferase, N-terminal domain;Glutathione S-transferase, C-terminal domain;Glutathione S-transferase, C-terminal domain;Glutathione S-transferase, C-terminal domain
TRINITY_DN10843_c0_g1		9.031	3.17494	0.00134423	0.00738951	yes	up	0.4	0.21	0.3	0.82	5.26	0	0.32	3.43	0.22	0.53	0.28	0.24	0.15	0.81	0.33	0	0.49	1.18	1	0	1.149	0.448	------	------	------	------	------	------	------	------	------	------	------	------	------
TRINITY_DN10848_c0_g2	unnamed protein product [Colias eurytheme])	3.061	1.61404	1.61693700178E-7	2.89686847706E-6	yes	up	2.28	6.89	46.35	6.4	3.61	2.68	15.61	3.49	28.85	3.11	4.89	4.39	6.64	3.45	6.68	5.04	5.26	3.95	2.04	12.25	11.927	5.459	------	------	------	------	------	------	COG1960	I:Lipid transport and metabolism)	sp|Q5RAS0|ACADS_PONAB;	Short-chain specific acyl-CoA dehydrogenase, mitochondrial OS=Pongo abelii OX=9601 GN=ACADS PE=2 SV=1;	PF00441;PF02771;PF02770;PF08028	Acyl-CoA_dh_1;Acyl-CoA_dh_N;Acyl-CoA_dh_M;Acyl-CoA_dh_2	Acyl-CoA dehydrogenase, C-terminal domain;Acyl-CoA dehydrogenase, N-terminal domain;Acyl-CoA dehydrogenase, middle domain;Acyl-CoA dehydrogenase, C-terminal domain
TRINITY_DN10849_c0_g1	hemicentin-1-like [Galleria mellonella])	6.861	2.77837	4.84280089567E-7	7.7804272516E-6	yes	up	0.38	5.67	5.89	2.56	1.3	4.84	4.54	0.96	12.22	2.23	0.72	1.31	0.01	0.77	0.5	0.57	0.16	1.74	1.07	1.35	4.059	0.82	GO:0016787;GO:0046872;GO:0003676	MF:hydrolase activity;MF:metal ion binding;MF:nucleic acid binding;	------	------	------	------	ENOG410ZN3C;ENOG410ZVGI;ENOG410Y65V	S:Function unknown);	sp|Q8NDA2|HMCN2_HUMAN;	Hemicentin-2 OS=Homo sapiens OX=9606 GN=HMCN2 PE=2 SV=3;	PF13927;PF07679;PF13895;PF00047;PF01223;PF08204;PF13519	Ig_3;I-set;Ig_2;ig;Endonuclease_NS;V-set_CD47;VWA_2	Immunoglobulin domain;Immunoglobulin I-set domain;Immunoglobulin domain;Immunoglobulin domain;DNA/RNA non-specific endonuclease;CD47 immunoglobulin-like domain;von Willebrand factor type A domain
TRINITY_DN1084_c0_g1	4-hydroxybutyrate coenzyme A transferase-like [Pectinophora gossypiella])	4.5	2.17006	8.41550232316E-14	5.06890740289E-12	yes	up	4.7	57.76	121.69	26.23	7.25	28.31	7.98	17.85	58.25	28.82	19.06	13.01	9.89	10.24	10.24	13.64	12.73	14.77	3.91	23.85	35.884	13.134	GO:0006083;GO:0008775	BP:acetate metabolic process;MF:acetate CoA-transferase activity;	------	------	------	------	COG0427	C:Energy production and conversion)	sp|P38942|CAT2_CLOK5;	4-hydroxybutyrate coenzyme A transferase OS=Clostridium kluyveri;	PF13336;PF02550	AcetylCoA_hyd_C;AcetylCoA_hydro	Acetyl-CoA hydrolase/transferase C-terminal domain;Acetyl-CoA hydrolase/transferase N-terminal domain
TRINITY_DN10851_c0_g1		2.232	1.15859	0.00217147	0.0109518	yes	up	4.05	2.51	13.9	15.76	4.16	4.41	17.76	5.13	21.31	6.15	16	2.44	3.43	5.72	9.73	11.2	8.48	13.16	4.48	13.67	9.514	8.831	------	------	------	------	------	------	------	------	------	------	------	------	------
TRINITY_DN1085_c0_g1	unnamed protein product [Euphydryas editha])	0.469	-1.0927	6.78024104082E-6	8.19136956801E-5	yes	down	0.03	0.49	1.88	0.17	0.12	0.43	0.85	0.07	0.6	0.2	1.81	0.85	2.08	0.83	1.02	1.72	3.14	2.91	0.32	1.41	0.484	1.609	------	------	------	------	------	------	ENOG4111R7F	S:Function unknown)	------	------	PF15692	NKAP	NF-kappa-B-activating protein
TRINITY_DN10863_c0_g1	unnamed protein product, partial [Brenthis ino])	0.143	-2.8024	6.17487197547E-21	8.50563307769E-19	yes	down	0.41	5.54	5.1	1.22	0.28	1.65	3.29	2.18	1.12	1.57	23.28	21.98	21.61	23.65	29.01	24.06	48.42	26.66	16.05	33.98	2.236	26.87	GO:0005975;GO:0004553	BP:carbohydrate metabolic process;MF:hydrolase activity, hydrolyzing O-glycosyl compounds;	------	------	------	------	COG2723	G:Carbohydrate transport and metabolism)	sp|Q95X01|MYRO1_BREBR;	Myrosinase 1 OS=Brevicoryne brassicae OX=69196 PE=1 SV=1;	PF00232	Glyco_hydro_1	Glycosyl hydrolase family 1
TRINITY_DN10872_c0_g1	tryptophan 2,3-dioxygenase [Spodoptera litura])	2.359	1.23828	0.00775815	0.0308728	yes	up	0.71	3.14	4.88	6.49	0.74	4.19	1.55	1.36	2.06	1.9	3.61	1.4	0.32	1.3	2.38	2.09	0.4	1.96	2.48	2.62	2.702	1.856	GO:0019441;GO:0006727;GO:0004833;GO:0046872;GO:0020037	BP:tryptophan catabolic process to kynurenine;BP:ommochrome biosynthetic process;MF:tryptophan 2,3-dioxygenase activity;MF:metal ion binding;MF:heme binding;	K00453	TDO2, kynA	map00380;map01240	Tryptophan metabolism);Biosynthesis of cofactors)	COG3483	E:Amino acid transport and metabolism)	sp|O77457|T23O_ANOGA;	Tryptophan 2,3-dioxygenase OS=Anopheles gambiae OX=7165 GN=AGAP002721 PE=2 SV=1;	PF03301	Trp_dioxygenase	Tryptophan 2,3-dioxygenase
TRINITY_DN1087_c0_g1	facilitated trehalose transporter Tret1-like isoform X1 [Vanessa tameamea])	0.419	-1.25385	4.84777622999E-5	0.000444203	yes	down	0.56	6.82	12.51	6.33	0.53	3.3	2.21	0.83	1.94	1.44	11.78	8.88	32.13	6.31	4.53	14.6	33.61	27.28	1.96	13.93	3.647	15.501	GO:0005886;GO:0051119	CC:plasma membrane;MF:sugar transmembrane transporter activity;	K14258	TRET1	------	------	ENOG410XNQK	G:Carbohydrate transport and metabolism)	sp|A9ZSY3|TRET1_BOMMO;	Facilitated trehalose transporter Tret1 OS=Bombyx mori OX=7091 GN=Tret1 PE=1 SV=1;	PF00083;PF07690	Sugar_tr;MFS_1	Sugar (and other) transporter;Major Facilitator Superfamily
TRINITY_DN10882_c0_g1		0.08	-3.64207	2.47238415304E-6	3.33112651233E-5	yes	down	0	0.05	0.04	0.03	0	0.04	0.02	0	0	0	0.23	0.16	0.23	0.03	0.2	0.2	0.37	2.15	0.23	0.05	0.018	0.385	------	------	------	------	------	------	------	------	------	------	------	------	------
TRINITY_DN10889_c0_g1		8.976	3.166	0.0118582	0.0433778	yes	up	0	0.07	0.57	0.13	0	0.22	0	0.2	0	0	0	0	0	0	0.05	0	0.12	0	0	0.07	0.119	0.024	------	------	------	------	------	------	------	------	------	------	------	------	------
TRINITY_DN10890_c0_g2		7.256	2.85925	0.00122502	0.00682576	yes	up	0.06	0.39	0.29	0	0.18	0.1	0.61	0.13	0.99	0	0	0.18	0.09	0	0.18	0	0.11	0	0	0.12	0.275	0.068	------	------	------	------	------	------	------	------	------	------	PF16058	Mucin-like	Mucin-like
TRINITY_DN10894_c0_g2	hypothetical protein K1T71_009588 [Dendrolimus kikuchii])	38.751	5.27617	5.4286802907E-12	2.48580305954E-10	yes	up	0.13	1.23	1.94	1.93	0.95	0.49	0	1.82	0.46	0.36	0.04	0.1	0.1	0.12	0	0	0.11	0.17	0	0	0.931	0.064	GO:0010945	MF:CoA pyrophosphatase activity;	K23615;K23614	SPIK5;SPIK7	------	------	ENOG410Z5MG	S:Function unknown)	sp|P80424|LDTI_HIRME;	Leech-derived tryptase inhibitor C OS=Hirudo medicinalis OX=6421 PE=1 SV=1;	PF00050;PF07648;PF21287	Kazal_1;Kazal_2;CFAI_KAZAL	Kazal-type serine protease inhibitor domain;Kazal-type serine protease inhibitor domain;Complement factor I, KAZAL domain
TRINITY_DN10895_c0_g1	semaphorin 2a, partial [Danaus plexippus plexippus])	0.198	-2.33328	0.00011754	0.0009451	yes	down	0	0.01	0.02	0.07	0	0.01	0.15	0	0.28	0	0.29	0.22	0.55	0.1	0.39	0.36	0.85	0.82	0.18	0.29	0.054	0.405	GO:0030215	MF:semaphorin receptor binding;	------	------	------	------	ENOG410XQZC	S:Function unknown)	sp|Q24323|SEM2A_DROME;	Semaphorin-2A OS=Drosophila melanogaster OX=7227 GN=Sema2a PE=1 SV=2;	PF01437;PF13927	PSI;Ig_3	Plexin repeat;Immunoglobulin domain
TRINITY_DN10899_c0_g1	hypothetical protein JYU34_019511 [Plutella xylostella])	4.461	2.15748	0.0114284	0.0421265	yes	up	0.13	0.15	0.57	0	0.04	0	0	0.16	0.64	0.06	0.12	0.16	0.05	0.09	0	0	0.12	0.05	0.07	0	0.175	0.066	GO:0015074;GO:0006508;GO:0071897;GO:0042575;GO:0003887;GO:0004190;GO:0003676;GO:0003964	BP:DNA integration;BP:proteolysis;BP:DNA biosynthetic process;CC:DNA polymerase complex;MF:DNA-directed DNA polymerase activity;MF:aspartic-type endopeptidase activity;MF:nucleic acid binding;MF:RNA-directed DNA polymerase activity;	------	------	------	------	COG2801;ENOG4111QXT	L:Replication, recombination and repair);S:Function unknown)	sp|Q7LHG5|YI31B_YEAST;	Transposon Ty3-I Gag-Pol polyprotein OS=Saccharomyces cerevisiae;	PF00078	RVT_1	Reverse transcriptase (RNA-dependent DNA polymerase)
TRINITY_DN10906_c0_g1	uncharacterized protein LOC126367293 [Pectinophora gossypiella])	2.126	1.08817	0.00822471	0.0322627	yes	up	0.08	0.21	0.77	0.71	0.14	0.2	1.22	0.05	0.47	0.06	0.36	0.2	0.22	0.11	0.46	0.22	0.34	0.25	0.26	0.18	0.391	0.26	GO:0005634;GO:0046872	CC:nucleus;MF:metal ion binding;	------	------	------	------	COG5034	B:Chromatin structure and dynamics)	sp|Q9H160|ING2_HUMAN;	Inhibitor of growth protein 2 OS=Homo sapiens OX=9606 GN=ING2 PE=1 SV=2;	------	------	------
TRINITY_DN1090_c0_g2	2-oxoisovalerate dehydrogenase subunit alpha, mitochondrial [Pectinophora gossypiella])	2.817	1.49395	0.000216606	0.00159932	yes	up	1.79	77.6	30.14	40.23	2.88	38.56	6.41	8.01	12.56	15.52	22.7	14.31	14.77	15.04	6.42	16.85	13.05	16	3.83	26.95	23.37	14.992	GO:0016624	MF:oxidoreductase activity, acting on the aldehyde or oxo group of donors, disulfide as acceptor;	K00166	BCKDHA, bkdA1	map00785;map00640;map00280	Lipoic acid metabolism);Propanoate metabolism);Valine, leucine and isoleucine degradation)	COG1071	C:Energy production and conversion)	sp|O45924|ODBA_CAEEL;	2-oxoisovalerate dehydrogenase subunit alpha, mitochondrial OS=Caenorhabditis elegans OX=6239 GN=bckd-1A PE=1 SV=2;	PF00676;PF00456;PF02775;PF13292	E1_dh;Transketolase_N;TPP_enzyme_C;DXP_synthase_N	Dehydrogenase E1 component;Transketolase, thiamine diphosphate binding domain;Thiamine pyrophosphate enzyme, C-terminal TPP binding domain;1-deoxy-D-xylulose-5-phosphate synthase
TRINITY_DN10910_c0_g2		25.411	4.66737	6.41300099494E-5	0.000564539	yes	up	0	0.88	2.97	0.14	0.04	0	0.31	0.36	0.09	0	0	0	0	0	0	0	0	0	0	0	0.479	0	------	------	------	------	------	------	------	------	------	------	------	------	------
TRINITY_DN10910_c1_g2	hypothetical protein B5X24_HaOG216099 [Helicoverpa armigera])	12.079	3.59443	0.00599555	0.0251636	yes	up	0.23	0	1.03	0.11	0.13	0	0	0.28	0.14	0	0.22	0	0	0	0	0	0	0.19	0	0	0.192	0.041	GO:0051649;GO:0016192;GO:0003924;GO:0005525	BP:establishment of localization in cell;BP:vesicle-mediated transport;MF:GTPase activity;MF:GTP binding;	K07962	ARL13B, ARL2L1	------	------	ENOG410XRG9	S:Function unknown)	------	------	------	------	------
TRINITY_DN10910_c1_g4	uncharacterized protein LOC126378105 [Pectinophora gossypiella])	21.822	4.44771	5.81581424998E-6	7.16005556563E-5	yes	up	0.16	0.14	0.76	0.18	0	0.05	0.73	0.11	0.08	0	0	0	0	0	0	0	0	0.05	0.04	0.06	0.221	0.015	GO:0051649;GO:0016192;GO:0003924;GO:0005525	BP:establishment of localization in cell;BP:vesicle-mediated transport;MF:GTPase activity;MF:GTP binding;	K07962	ARL13B, ARL2L1	------	------	ENOG410XRG9	S:Function unknown)	sp|Q640N2|AR13B_MOUSE;	ADP-ribosylation factor-like protein 13B OS=Mus musculus OX=10090 GN=Arl13b PE=1 SV=2;	PF00025;PF08477;PF09439;PF00503;PF00071;PF01926;PF00009	Arf;Roc;SRPRB;G-alpha;Ras;MMR_HSR1;GTP_EFTU	ADP-ribosylation factor family;Ras of Complex, Roc, domain of DAPkinase;Signal recognition particle receptor beta subunit;G-protein alpha subunit;Ras family;50S ribosome-binding GTPase;Elongation factor Tu GTP binding domain
TRINITY_DN10916_c0_g1	uncharacterized protein LOC123721179 [Papilio machaon])	0.404	-1.30877	0.000253942	0.0018245	yes	down	0.09	0.74	0.8	0.17	0.02	1.24	0.17	0.07	8.03	0.62	4.48	0.67	5.63	0.55	0.42	2.98	3.55	1.34	0.71	2.21	1.195	2.254	------	------	------	------	------	------	ENOG410Y65V;ENOG410ZHDP;ENOG410ZR7S	S:Function unknown);	sp|Q03274|PO22_POPJA;	Retrovirus-related Pol polyprotein from type-1 retrotransposable element R2;	PF00078;PF03372;PF14529	RVT_1;Exo_endo_phos;Exo_endo_phos_2	Reverse transcriptase (RNA-dependent DNA polymerase);Endonuclease/Exonuclease/phosphatase family;Endonuclease-reverse transcriptase
TRINITY_DN1091_c0_g1		8.661	3.11461	7.04581858823E-8	1.37520303572E-6	yes	up	32.57	286.69	671.48	297.05	70.92	398.1	54.25	200.33	156.94	186.01	97.41	55.84	0.54	71.11	9.36	55.42	6.97	155.57	20.23	61.12	235.434	53.357	------	------	------	------	------	------	------	------	------	------	------	------	------
TRINITY_DN10923_c0_g4		14.75	3.8826	5.81757322607E-11	2.2018990555E-9	yes	up	0.1	0.71	1.19	0.44	0	0.22	0.43	0.07	0.31	0.12	0.05	0	0.02	0	0	0.13	0.13	0.09	0	0	0.359	0.042	------	------	------	------	------	------	------	------	------	------	------	------	------
TRINITY_DN10939_c0_g1	ubiquitin carboxyl-terminal hydrolase puf-like [Zerene cesonia])	26.558	4.7311	1.46124384984E-5	0.000159352	yes	up	0	0.1	0.07	0.06	0.03	0.13	0.13	0	1.93	0.08	0	0	0	0.04	0	0	0	0.02	0	0.06	0.253	0.012	GO:0015074;GO:0006508;GO:0042575;GO:0003887;GO:0004190;GO:0003676;GO:0003964	BP:DNA integration;BP:proteolysis;CC:DNA polymerase complex;MF:DNA-directed DNA polymerase activity;MF:aspartic-type endopeptidase activity;MF:nucleic acid binding;MF:RNA-directed DNA polymerase activity;	K11853	USP34	------	------	COG2801	L:Replication, recombination and repair)	------	------	------	------	------
TRINITY_DN10940_c0_g1		9.318	3.22007	0.00134707	0.00740273	yes	up	3.29	0.54	0.59	1.51	0.89	0.39	1.87	1.31	0	0.87	2.09	0	0	0.45	0	0	0.45	1.25	1.22	0	1.126	0.546	------	------	------	------	------	------	------	------	------	------	------	------	------
TRINITY_DN10944_c0_g1		0.056	-4.16378	5.12306772355E-10	1.58843455893E-8	yes	down	0.03	0	0.42	0.25	0	0	0.14	0	0	0.02	0.55	1.96	6.11	0.34	2.07	1.77	3.81	4.03	0.43	0.78	0.086	2.185	------	------	------	------	------	------	------	------	------	------	------	------	------
TRINITY_DN10944_c0_g2		0.495	-1.01315	0.0130812	0.0470626	yes	down	0.05	0.25	0.46	0.03	0.05	0.07	0.05	0	0.13	0.03	0.37	0.24	0.7	0.2	0.38	0.39	0.55	0.81	0.04	0.26	0.112	0.394	------	------	------	------	------	------	------	------	------	------	------	------	------
TRINITY_DN10956_c0_g1	uncharacterized protein LOC101747139 [Bombyx mori])	8.153	3.02726	5.23645955357E-18	5.43201869122E-16	yes	up	17.61	52.91	140.98	48.44	18.46	13.6	147.06	18.13	130.65	27.06	13.19	11.8	6.02	10.07	19.62	13.06	7.75	10.14	6.77	12.9	61.49	11.132	GO:0007218	BP:neuropeptide signaling pathway;	------	------	------	------	------	------	------	------	------	------	------
TRINITY_DN10963_c0_g1	proton-coupled folate transporter-like [Pectinophora gossypiella])	0.249	-2.00365	2.04823254743E-14	1.37682191838E-12	yes	down	0.18	4.47	10.1	3.64	0.4	3.28	3.08	0.94	1.95	2.53	21.99	18.67	32.67	8.44	7.84	20.45	28.24	32	3.7	30.36	3.057	20.436	GO:0016020;GO:0022857	CC:membrane;MF:transmembrane transporter activity;	K20840	SLC46A3	------	------	ENOG410ZVCA	G:Carbohydrate transport and metabolism)	sp|Q6DCX5|PCFT_XENLA;	Proton-coupled folate transporter OS=Xenopus laevis OX=8355 GN=slc46a1 PE=2 SV=1;	PF07690	MFS_1	Major Facilitator Superfamily
TRINITY_DN10969_c0_g1	LIM domain only protein 3 isoform X1 [Maniola hyperantus])	3.628	1.85932	0.00360249	0.0166273	yes	up	0.02	2.5	6.05	3.63	0.07	2.33	0.67	0.55	2.39	0.33	0.86	0.79	0	0.34	0.04	0.7	0.25	2.69	0.23	1.73	1.854	0.763	GO:0046872	MF:metal ion binding;	K24098	LMO1_3	------	------	ENOG410YIJ3	K:Transcription)	sp|Q0P5B3|RBTN1_BOVIN;	Rhombotin-1 OS=Bos taurus OX=9913 GN=LMO1 PE=2 SV=1;	PF00412	LIM	LIM domain
TRINITY_DN10975_c0_g2		0.293	-1.76974	0.000280904	0.00198428	yes	down	0.02	0.04	0.06	0.02	0.02	0.01	0.12	0.01	0.07	0	0.19	0.09	0.16	0.05	0.29	0.14	0.19	0.64	0.21	0.13	0.037	0.209	------	------	------	------	------	------	------	------	------	------	------	------	------
TRINITY_DN10975_c0_g5		0.309	-1.69419	0.00756385	0.03025	yes	down	0	0	0.18	0.09	0.04	0	0.03	0.03	0.06	0	0.15	0.15	0.18	0.02	0.19	0.18	0.3	0.63	0.24	0.12	0.043	0.216	------	------	------	------	------	------	------	------	------	------	------	------	------
TRINITY_DN1097_c0_g1	unnamed protein product [Colias eurytheme])	4.683	2.22744	2.35077394607E-16	2.05753938352E-14	yes	up	0.54	15.92	28.96	7.43	2.04	4.69	20.57	2.26	22.98	2.72	5.73	1.59	3.45	2.14	1.33	3.79	5.41	6.04	0.79	5.14	10.811	3.541	GO:0016020	CC:membrane;	------	------	------	------	ENOG4110QPA;ENOG4110QI3;ENOG4110SZS;ENOG41112QX;ENOG410XYVZ;ENOG4110SGZ;ENOG4110T7I;ENOG4110R6F	S:Function unknown);G:Carbohydrate transport and metabolism);S:Function unknown);S:Function unknown);S:Function unknown)	sp|P31420|OMBP_MANSE;	Ommochrome-binding protein OS=Manduca sexta OX=7130 PE=1 SV=1;	------	------	------
TRINITY_DN10993_c0_g2		0.085	-3.54842	0.000443254	0.00292802	yes	down	0	0	0	0	0	0	0	0	0	0	0.05	0.12	0.13	0.07	0.17	0.15	0.09	0.3	0.39	0.16	0	0.163	------	------	------	------	------	------	------	------	------	------	------	------	------
TRINITY_DN1099_c0_g1	ubiquitin-like protein 7 [Trichoplusia ni])	2.456	1.29633	1.40059323014E-14	9.80707051353E-13	yes	up	0.67	3.27	13.66	5.59	1	2.13	5.03	1.94	5.21	2.47	3.33	3.36	3.41	1.74	2.91	2.9	2.71	3.8	1.09	3.59	4.097	2.884	GO:0008152	BP:metabolic process;	------	------	------	------	ENOG4111B6C;ENOG4110SII;ENOG410YUJQ	S:Function unknown);O:Posttranslational modification, protein turnover, chaperones)	sp|Q96S82|UBL7_HUMAN;	Ubiquitin-like protein 7 OS=Homo sapiens OX=9606 GN=UBL7 PE=1 SV=2;	PF00240	ubiquitin	Ubiquitin family
TRINITY_DN109_c0_g1		4.785	2.25839	9.75214404664E-6	0.000113102	yes	up	5.4	8.2	13.46	11.75	8.67	4.49	11.15	10.55	3.09	5.66	10.22	2.53	1.54	2.5	10.39	7.94	3.4	1.53	2.8	4.07	8.242	4.692	------	------	------	------	------	------	------	------	------	------	------	------	------
TRINITY_DN1100_c0_g1		11.159	3.48015	3.74787788926E-8	7.82398607813E-7	yes	up	0.3	12.32	17.92	3.21	0	2.29	2.38	1.29	9.37	1.65	0.49	0.43	0.29	0.89	0.11	0.11	0.13	0.16	0.25	3.38	5.073	0.624	------	------	------	------	------	------	------	------	------	------	------	------	------
TRINITY_DN11014_c0_g1	nose resistant to fluoxetine protein 6-like [Helicoverpa zea])	0.289	-1.78845	0.00384846	0.0174999	yes	down	0.01	0	0.04	0.01	0	0	0.17	0.01	0.06	0	0.37	0.22	0.07	0.15	0.03	0.13	0.25	0.41	0.07	0.17	0.03	0.187	GO:0016020;GO:0016747	CC:membrane;MF:transferase activity, transferring acyl groups other than amino-acyl groups;	------	------	------	------	ENOG410YD1T	S:Function unknown)	sp|Q09225|NRF6_CAEEL;	Nose resistant to fluoxetine protein 6 OS=Caenorhabditis elegans OX=6239 GN=nrf-6 PE=1 SV=3;	PF20146;PF01757	NRF;Acyl_transf_3	Nose resistant-to-fluoxetine protein, N-terminal domain;Acyltransferase family
TRINITY_DN11016_c0_g1		8.614	3.10664	0.00860078	0.0334652	yes	up	0	0.22	0.61	0.57	0	0	0	0.35	1.68	0	0.18	0	0	0	0.15	0	0	0.08	0	0.2	0.343	0.061	------	------	------	------	------	------	------	------	------	------	------	------	------
TRINITY_DN1103_c0_g1	N-terminal Xaa-Pro-Lys N-methyltransferase 1-A-like [Plodia interpunctella])	0.452	-1.14666	6.5048243826E-5	0.000571724	yes	down	0	0.72	2.44	0.52	0.1	0.11	0.49	0.12	0.62	0.06	2.15	1.34	2.27	1.02	1	1.29	2.79	1.71	0.34	1.25	0.518	1.516	GO:0008757	MF:S-adenosylmethionine-dependent methyltransferase activity;	K16219	NTMT1, METTL11A, NTM1	------	------	ENOG410XS7T	S:Function unknown)	sp|Q6NN40|NTM1_DROME;	Alpha N-terminal protein methyltransferase 1 OS=Drosophila melanogaster OX=7227 GN=Ntmt PE=1 SV=1;	PF05891;PF08242;PF03848;PF08241;PF00891;PF13649;PF13489	Methyltransf_PK;Methyltransf_12;TehB;Methyltransf_11;Methyltransf_2;Methyltransf_25;Methyltransf_23	AdoMet dependent proline di-methyltransferase;Methyltransferase domain;Tellurite resistance protein TehB;Methyltransferase domain;O-methyltransferase domain;Methyltransferase domain;Methyltransferase domain
TRINITY_DN11041_c0_g1	hypothetical protein HF086_006643 [Spodoptera exigua])	0.104	-3.27083	7.27679414662E-5	0.00062711	yes	down	0.06	0	0	0.23	0	0	0.22	0	0.05	0	1.48	1.64	2.95	0.11	1.63	1.1	2.45	0.36	0.07	0.16	0.056	1.195	GO:0016020	CC:membrane;	------	------	------	------	ENOG41118HM	S:Function unknown)	------	------	------	------	------
TRINITY_DN11042_c0_g1	alkaline ceramidase [Vanessa tameamea])	2.303	1.20359	0.00674616	0.027678	yes	up	0.08	2.83	11	8.23	0.18	0.79	1.19	0.31	1.51	0.26	1.19	1	1.43	1.24	0.39	1.13	3	2.09	0.37	2.82	2.638	1.466	GO:0006672;GO:0016020;GO:0017040	BP:ceramide metabolic process;CC:membrane;MF:ceramidase activity;	K01441	ACER1_2, ASAH3	map00600;map04071	Sphingolipid metabolism);Sphingolipid signaling pathway)	ENOG4111RPN	U:Intracellular trafficking, secretion, and vesicular transport)	sp|Q9VIP7|ACASE_DROME;	Alkaline ceramidase OS=Drosophila melanogaster OX=7227 GN=bwa PE=2 SV=2;	PF05875	Ceramidase	Ceramidase
TRINITY_DN1106_c0_g1	chemosensory protein 3 [Mythimna separata])	0.158	-2.65771	2.60935830402E-18	2.84741988954E-16	yes	down	61.91	553.19	1170.87	342.69	31.02	86.91	567.79	215.04	483.03	141.71	3051.82	2655.93	9502.01	1690.73	2969.83	4773.35	6194.54	2053.69	996.52	4598.68	365.416	3848.71	------	------	------	------	------	------	ENOG4111U5H	S:Function unknown)	sp|Q9W1C9|PEB3_DROME;	Ejaculatory bulb-specific protein 3 OS=Drosophila melanogaster OX=7227 GN=EbpIII PE=2 SV=2;	PF03392	OS-D	Insect pheromone-binding family, A10/OS-D
TRINITY_DN1107_c0_g1	protein transport protein Sec24C [Bicyclus anynana])	2.163	1.11276	0.000325321	0.00224703	yes	up	1.97	2.5	11.58	9.19	2.88	1.56	7.47	0.98	6.53	1.77	7.31	2.36	5.01	1.7	2.12	4.84	4.26	7.2	2.11	6.46	4.643	4.337	GO:0006886;GO:0006888;GO:0030127;GO:0008270	BP:intracellular protein transport;BP:ER to Golgi vesicle-mediated transport;CC:COPII vesicle coat;MF:zinc ion binding;	K14007	SEC24	map05130;map04141	Pathogenic Escherichia coli infection);Protein processing in endoplasmic reticulum)	COG5028	U:Intracellular trafficking, secretion, and vesicular transport)	sp|P53992|SC24C_HUMAN;	Protein transport protein Sec24C OS=Homo sapiens OX=9606 GN=SEC24C PE=1 SV=3;	PF04811;PF04815;PF08033;PF04810;PF00626	Sec23_trunk;Sec23_helical;Sec23_BS;zf-Sec23_Sec24;Gelsolin	Sec23/Sec24 trunk domain;Sec23/Sec24 helical domain;Sec23/Sec24 beta-sandwich domain;Sec23/Sec24 zinc finger;Gelsolin repeat
TRINITY_DN11081_c0_g1	vesicular glutamate transporter 1 isoform X1 [Leguminivora glycinivorella])	0.455	-1.1354	0.000327977	0.00226351	yes	down	0.12	0.76	0.36	0.31	0.11	0.48	0.22	0.33	0.64	0.26	3.01	1.5	2.11	1.26	0.63	2.18	4.09	2.33	0.31	1.92	0.359	1.934	------	------	K08193	SLC17A	------	------	ENOG410XPWC	G:Carbohydrate transport and metabolism)	sp|Q6INC8|VGLU1_XENLA;	Vesicular glutamate transporter 1 OS=Xenopus laevis OX=8355 GN=slc17a7 PE=2 SV=1;	PF07690	MFS_1	Major Facilitator Superfamily
TRINITY_DN11097_c0_g1	unnamed protein product [Diatraea saccharalis])	3.803	1.92733	1.36183001943E-28	3.41575425024E-26	yes	up	5.6	29.56	140.1	29.72	6	18	50.31	13.49	42.24	19.71	16.8	8.88	18.28	8.59	8.44	14.47	23.13	29.05	2.94	24.22	35.473	15.48	GO:0000502	CC:proteasome complex;	K03036	PSMD11, RPN6	map03050;map05169;map05012;map05010;map05016;map05017;map05014;map05022;map05020	Proteasome);Epstein-Barr virus infection);Parkinson disease);Alzheimer disease);Huntington disease);Spinocerebellar ataxia);Amyotrophic lateral sclerosis);Pathways of neurodegeneration - multiple diseases);Prion disease)	COG5159	O:Posttranslational modification, protein turnover, chaperones)	sp|Q7KLV9|PSD11_DROME;	26S proteasome non-ATPase regulatory subunit 11 OS=Drosophila melanogaster OX=7227 GN=Rpn6 PE=1 SV=1;	PF18055;PF01399;PF18503	RPN6_N;PCI;RPN6_C_helix	26S proteasome regulatory subunit RPN6 N-terminal domain;PCI domain;26S proteasome subunit RPN6 C-terminal helix domain
TRINITY_DN1109_c0_g1	hypothetical protein PYW07_015363 [Mythimna separata])	4.764	2.25225	1.12492600906E-14	7.97653231321E-13	yes	up	2.16	20.74	48.24	13.48	1.95	6.73	8.24	3.04	13.62	8.76	6.09	2.8	1.94	2.31	1.65	4.04	4.25	4.72	1.34	13.01	12.696	4.215	------	------	K01952	PFAS, purL	map00230	Purine metabolism)	COG0047;COG0046	F:Nucleotide transport and metabolism);	sp|P35421|PUR4_DROME;	Phosphoribosylformylglycinamidine synthase OS=Drosophila melanogaster OX=7227 GN=Pfas PE=1 SV=2;	PF13507;PF02769;PF18076;PF18072	GATase_5;AIRS_C;FGAR-AT_N;FGAR-AT_linker	CobB/CobQ-like glutamine amidotransferase domain;AIR synthase related protein, C-terminal domain;Formylglycinamide ribonucleotide amidotransferase N-terminal;Formylglycinamide ribonucleotide amidotransferase linker domain
TRINITY_DN11103_c0_g2	uncharacterized protein LOC113235298 [Hyposmocoma kahamanoa])	0.213	-2.22914	0.0032956	0.01535	yes	down	0	0.16	0	0	0	0.06	0	0	0	0.03	0.19	0.05	0.09	0.07	0.19	0.23	0.52	0.39	0.16	0.24	0.025	0.213	GO:0016020	CC:membrane;	------	------	------	------	ENOG410YD1T	S:Function unknown)	------	------	------	------	------
TRINITY_DN1110_c0_g1	alpha-tocopherol transfer protein-like [Trichoplusia ni])	0.015	-6.10342	6.82034247967E-38	3.01620672029E-35	yes	down	0	0.04	1.39	0.03	0.03	0.03	0.33	0.01	0.19	0.07	4.54	5.19	42.43	2.05	7.42	14.41	26.64	9.11	3.36	10.38	0.212	12.553	------	------	------	------	------	------	ENOG410XRSQ	S:Function unknown)	sp|Q8BWP5|TTPA_MOUSE;	Alpha-tocopherol transfer protein OS=Mus musculus OX=10090 GN=Ttpa PE=1 SV=1;	PF00650;PF13716	CRAL_TRIO;CRAL_TRIO_2	CRAL/TRIO domain;Divergent CRAL/TRIO domain
TRINITY_DN1110_c0_g2	hypothetical protein PYW07_008288 [Mythimna separata])	0.011	-6.51967	1.56474971068E-18	1.74143171443E-16	yes	down	0	0.05	0.01	0	0	0	0	0	0.01	0	0.47	0.81	2.13	0.51	0.69	1.26	4.07	0.22	0.74	1.46	0.007	1.236	------	------	------	------	------	------	ENOG410XRSQ	S:Function unknown)	------	------	------	------	------
TRINITY_DN11111_c0_g1	carboxypeptidase M isoform X4 [Manduca sexta])	0.163	-2.62044	4.13379719719E-7	6.77741091695E-6	yes	down	0.22	0.19	0.25	0.27	0.22	0.49	0.63	0.33	0.23	0.07	10.52	0.73	2.2	1.6	5.29	6.28	4.13	11.02	4.01	1.62	0.29	4.74	GO:0006508;GO:0004181;GO:0008270	BP:proteolysis;MF:metallocarboxypeptidase activity;MF:zinc ion binding;	K01296	CPM	------	------	ENOG410XX0H	E:Amino acid transport and metabolism)	sp|Q5RFD6|CBPM_PONAB;	Carboxypeptidase M OS=Pongo abelii OX=9601 GN=CPM PE=2 SV=1;	PF00246;PF13620;PF13715	Peptidase_M14;CarboxypepD_reg;CarbopepD_reg_2	Zinc carboxypeptidase;Carboxypeptidase regulatory-like domain;CarboxypepD_reg-like domain
TRINITY_DN1115_c0_g1	uncharacterized protein LOC113233230 [Hyposmocoma kahamanoa])	8.053	3.00957	4.33261838375E-9	1.10652966472E-7	yes	up	115.34	245.52	905.11	229.9	97.06	119.38	438.53	95.93	458.22	117.09	93.52	46.73	4.01	47.18	46.65	57.6	3.19	35.5	67.5	93.96	282.208	49.584	------	------	------	------	------	------	ENOG410Y6YN	S:Function unknown)	------	------	------	------	------
TRINITY_DN11168_c0_g1	gamma-tubulin complex component 4 [Spodoptera frugiperda])	0.381	-1.39252	0.000909733	0.00536423	yes	down	0	0.01	0.29	0.08	0.01	0.01	0.1	0.03	0.11	0.02	0.16	0.19	0.3	0.11	0.08	0.24	0.67	0.45	0.15	0.13	0.066	0.248	------	------	K16571	TUBGCP4, GCP4	------	------	ENOG410XPES	S:Function unknown)	sp|Q9UGJ1|GCP4_HUMAN;	Gamma-tubulin complex component 4 OS=Homo sapiens OX=9606 GN=TUBGCP4 PE=1 SV=1;	PF04130;PF17681	GCP_C_terminal;GCP_N_terminal	Gamma tubulin complex component C-terminal;Gamma tubulin complex component N-terminal
TRINITY_DN11169_c0_g1		0.036	-4.79779	3.07316521219E-16	2.67588297362E-14	yes	down	0	0.04	0.04	0.04	0	0.1	0.21	0.01	0.02	0.03	2.39	1.99	7.51	1.06	1.69	3.1	4.41	1.79	0.07	4.13	0.049	2.814	------	------	------	------	------	------	------	------	------	------	------	------	------
TRINITY_DN11185_c0_g1	uncharacterized protein LOC126366882 [Pectinophora gossypiella])	0.055	-4.19081	2.79656364175E-15	2.15579137613E-13	yes	down	0.12	0.7	0.4	0.42	0.15	0.25	0	0.14	0.07	0	3.53	10.37	12.36	5.49	2.97	6.13	21.83	31.73	2.74	3.76	0.225	10.091	GO:0016020	CC:membrane;	------	------	------	------	ENOG410XVIT	S:Function unknown)	------	------	------	------	------
TRINITY_DN11185_c0_g5		0.045	-4.46387	1.61461747951E-6	2.2916931371E-5	yes	down	0	0.14	0	0	0.02	0	0	0	0	0	0.35	0.39	0.44	0.52	0.08	0.31	5.36	1.12	0.04	0.29	0.016	0.89	------	------	------	------	------	------	------	------	------	------	------	------	------
TRINITY_DN1118_c0_g1	15-hydroxyprostaglandin dehydrogenase [NAD(+)]-like [Pectinophora gossypiella])	6.517	2.70418	2.00364095005E-9	5.52893040487E-8	yes	up	1.74	28.84	216.22	27.27	6.96	39.29	24.52	10.2	101.67	14.14	7.63	3.7	3.76	1.94	13.29	5.55	7.18	7.24	1.46	42.31	47.085	9.406	------	------	K00069	HPGD	map00590;map05202	Arachidonic acid metabolism);Transcriptional misregulation in cancer)	COG1028	S:Function unknown)	sp|Q70UN9|ADH1_CERCO;	Alcohol dehydrogenase 1 OS=Ceratitis cosyra OX=194917 GN=ADH1 PE=3 SV=1;	PF00106;PF13561;PF02719;PF01488	adh_short;adh_short_C2;Polysacc_synt_2;Shikimate_DH	short chain dehydrogenase;Enoyl-(Acyl carrier protein) reductase;Polysaccharide biosynthesis protein;Shikimate / quinate 5-dehydrogenase
TRINITY_DN1119_c0_g1	NAD-dependent L-serine dehydrogenase [Pectinophora gossypiella])	2.932	1.55187	0.000183941	0.00139052	yes	up	32.04	70.44	49.78	91.27	44.02	44.54	81.69	52.34	101.81	57.27	56.78	48.79	34.49	37.76	81.7	49.7	24.4	28.56	41.73	36.25	62.52	44.016	GO:0009083;GO:0006574;GO:0051287;GO:0050661;GO:0008442	BP:branched-chain amino acid catabolic process;BP:valine catabolic process;MF:NAD binding;MF:NADP binding;MF:3-hydroxyisobutyrate dehydrogenase activity;	K23146	HPD1	map00280;map00640;map00410	Valine, leucine and isoleucine degradation);Propanoate metabolism);beta-Alanine metabolism)	COG2084	I:Lipid transport and metabolism)	sp|Q54CX6|3HIDH_DICDI;	Probable 3-hydroxyisobutyrate dehydrogenase, mitochondrial OS=Dictyostelium discoideum OX=44689 GN=hibA PE=3 SV=1;	PF03446;PF14833;PF03807;PF02826;PF07991;PF02737	NAD_binding_2;NAD_binding_11;F420_oxidored;2-Hacid_dh_C;IlvN;3HCDH_N	NAD binding domain of 6-phosphogluconate dehydrogenase;NAD-binding of NADP-dependent 3-hydroxyisobutyrate dehydrogenase;NADP oxidoreductase coenzyme F420-dependent;D-isomer specific 2-hydroxyacid dehydrogenase, NAD binding domain;Acetohydroxy acid isomeroreductase, NADPH-binding domain;3-hydroxyacyl-CoA dehydrogenase, NAD binding domain
TRINITY_DN11202_c0_g1	heat shock protein 70-2, partial [Laodelphax striatellus])	18.723	4.22676	0.00117736	0.00661284	yes	up	0	0.04	0.84	0.49	0	0.09	0.34	0	4.81	0	0	0	0.32	0	0.06	0	0	0	0	0.04	0.661	0.042	GO:0006950;GO:0140662;GO:0005524	BP:response to stress;BP:old GO;MF:ATP binding;	K03283	HSPA1_6_8	map05162;map05145;map04915;map04010;map03040;map05134;map04213;map05417;map04144;map04612;map04141;map05020	Measles);Toxoplasmosis);Estrogen signaling pathway);MAPK signaling pathway);Spliceosome);Legionellosis);Longevity regulating pathway - multiple species);Lipid and atherosclerosis);Endocytosis);Antigen processing and presentation);Protein processing in endoplasmic reticulum);Prion disease)	------	------	sp|P40918|HSP70_DAVTA;	Heat shock 70 kDa protein OS=Davidiella tassiana OX=29918 GN=HSP70 PE=1 SV=1;	PF00012;PF02782	HSP70;FGGY_C	Hsp70 protein;FGGY family of carbohydrate kinases, C-terminal domain
TRINITY_DN11204_c0_g1	unnamed protein product [Spodoptera exigua])	14.581	3.86604	1.71796365544E-11	7.16386581381E-10	yes	up	0.06	0.54	0.28	0.24	0.03	0.11	0.42	0.05	0.72	0.12	0	0	0.04	0	0.02	0.06	0.14	0.06	0	0.02	0.257	0.034	GO:0006915;GO:0005737;GO:0005886	BP:apoptotic process;CC:cytoplasm;CC:plasma membrane;	K26162	MADD	------	------	ENOG410XP23;COG0008	S:Function unknown);J:Translation, ribosomal structure and biogenesis)	sp|Q9VXY2|MADD_DROME;	MAP kinase-activating death domain protein OS=Drosophila melanogaster OX=7227 GN=Rab3-GEF PE=2 SV=2;	------	------	------
TRINITY_DN11204_c0_g2	unnamed protein product [Spodoptera exigua])	21.062	4.39657	3.25596980466E-9	8.54946446365E-8	yes	up	0	0.35	0.38	0.26	0.02	0.14	0.33	0.04	0.92	0.24	0.06	0.03	0	0	0	0.03	0	0.06	0.02	0	0.268	0.02	------	------	K26162	MADD	------	------	ENOG410XP23;COG0008	S:Function unknown);J:Translation, ribosomal structure and biogenesis)	sp|Q9VXY2|MADD_DROME;	MAP kinase-activating death domain protein OS=Drosophila melanogaster OX=7227 GN=Rab3-GEF PE=2 SV=2;	------	------	------
TRINITY_DN11229_c0_g1	hypothetical protein JYU34_021353 [Plutella xylostella])	0.241	-2.0517	0.00152563	0.00819373	yes	down	0	0	0.15	0.02	0.05	0.05	0.14	0	0.08	0.06	0.04	0.26	0.05	0.27	0.1	0.11	2.13	1.23	0.28	0.51	0.055	0.498	GO:0071897;GO:0003824	BP:DNA biosynthetic process;MF:catalytic activity;	------	------	------	------	ENOG4111DZN	S:Function unknown)	------	------	------	------	------
TRINITY_DN1122_c0_g1		0.135	-2.88496	7.25211219988E-5	0.000625304	yes	down	0	0.13	0.6	0.35	0.02	0	0	0.06	0.48	0.15	0.4	0.72	2.6	0.89	1.31	0.95	0.77	1.05	3.76	0.27	0.179	1.272	------	------	------	------	------	------	------	------	------	------	------	------	------
TRINITY_DN11240_c0_g2		0.067	-3.9001	0.0105929	0.0396821	yes	down	0	0	0	0	0	0	0	0	0	0	0.19	0.16	0.11	0	0.49	0	0.06	0.06	0.87	0	0	0.194	------	------	------	------	------	------	------	------	------	------	------	------	------
TRINITY_DN11248_c0_g1	cytochrome P450 CYP4G48 [Zygaena filipendulae])	503.911	8.97703	4.16385446226E-26	8.43055111304E-24	yes	up	0.06	3.23	0.44	0.42	0.1	0.99	3.8	0.4	2.55	0.44	0	0	0	0	0.01	0	0	0.01	0	0	1.243	0.002	GO:0016020;GO:0005506;GO:0016705;GO:0004497;GO:0020037	CC:membrane;MF:iron ion binding;MF:oxidoreductase activity, acting on paired donors, with incorporation or reduction of molecular oxygen;MF:monooxygenase activity;MF:heme binding;	------	------	------	------	COG2124	Q:Secondary metabolites biosynthesis, transport and catabolism)	sp|Q9VYY4|C4G15_DROME;	Cytochrome P450 4g15 OS=Drosophila melanogaster OX=7227 GN=Cyp4g15 PE=2 SV=1;	PF00067	p450	Cytochrome P450
TRINITY_DN1125_c0_g3	hypothetical protein K1T71_009934 [Dendrolimus kikuchii])	0.334	-1.58008	0.0101418	0.0384203	yes	down	0	0.2	0	0	0.02	0.03	0.23	0.02	0.22	0.03	0.16	0.11	0.69	0.12	0.22	0.43	0.38	0.79	0.34	0.28	0.075	0.352	GO:0031640;GO:0042742;GO:0008152;GO:0016020;GO:0003796	BP:killing of cells of other organism;BP:defense response to bacterium;BP:metabolic process;CC:membrane;MF:lysozyme activity;	------	------	------	------	ENOG4112BYJ;ENOG4111UWA	S:Function unknown);	------	------	PF05497	Destabilase	Destabilase
TRINITY_DN11265_c0_g1	unnamed protein product, partial [Iphiclides podalirius])	0.07	-3.83624	3.28936185099E-7	5.51673911237E-6	yes	down	0	0	0.02	0	0	0.02	0	0	0	0	0.2	0.03	0.18	0.08	0.08	0.13	0.5	0.19	0.06	0.17	0.004	0.162	------	------	K16513	NOS1AP, CAPON	map04713	Circadian entrainment)	ENOG410ZZRV	S:Function unknown)	------	------	------	------	------
TRINITY_DN11265_c0_g2		0.25	-2.00001	0.000902041	0.00532823	yes	down	0.03	0	0.05	0.02	0	0.03	0	0.03	0.02	0.02	0.21	0.06	0.33	0.11	0.17	0.2	0.55	0.41	0.06	0.06	0.02	0.216	------	------	------	------	------	------	------	------	------	------	------	------	------
TRINITY_DN11287_c0_g1		0.024	-5.3666	1.32105120678E-8	2.99194953234E-7	yes	down	0	0	0	0	0	0	0	0	0	0	0.1	0.35	2.11	0.1	0.13	0.72	0.45	0.27	0.14	0.05	0	0.442	------	------	------	------	------	------	------	------	------	------	------	------	------
TRINITY_DN11289_c0_g1	regulator of gene activity isoform X2 [Nymphalis io])	2.257	1.17469	2.82860894825E-5	0.000281105	yes	up	1.8	3.8	12.68	6.26	1.9	2.48	12.49	3.4	10.78	3.43	4.32	3.72	4.81	3.94	5.5	4.18	4.18	4.36	3.18	5.9	5.902	4.409	GO:0006355;GO:2000036;GO:0030015	BP:regulation of transcription, DNA-templated;BP:regulation of stem cell population maintenance;CC:CCR4-NOT core complex;	K12605	CNOT2, NOT2	map03018	RNA degradation)	COG5601;ENOG410XTCZ	K:Transcription);S:Function unknown)	sp|Q24276|CDC37_DROME;	Hsp90 co-chaperone Cdc37 OS=Drosophila melanogaster OX=7227 GN=Cdc37 PE=1 SV=1;	PF04153	NOT2_3_5_C	NOT2/NOT3/NOT5 C-terminal
TRINITY_DN1128_c0_g1	mediator of RNA polymerase II transcription subunit 16 [Helicoverpa zea])	2.203	1.13975	0.000538174	0.00346248	yes	up	0.5	0.89	2.95	1.4	0.32	0.57	4.06	0.79	2.77	0.75	1.44	0.92	1.08	0.69	1.4	0.9	1.41	0.77	0.95	1.58	1.5	1.114	GO:0016592	CC:mediator complex;	K15159	MED16	map04919	Thyroid hormone signaling pathway)	ENOG410ZRDM	K:Transcription)	sp|Q16K67|MED16_AEDAE;	Mediator of RNA polymerase II transcription subunit 16 OS=Aedes aegypti OX=7159 GN=MED16 PE=3 SV=1;	PF20718;PF11635	Med16_bridge;Med16_N	Mediator complex subunit 16, central helical bridge;Mediator complex subunit 16, N-terminal
TRINITY_DN11302_c0_g1		0.066	-3.92397	0.000244227	0.0017645	yes	down	0	0	0	0.13	0.06	0	0	0	0	0	1.09	0.9	1.6	0.08	0	0.47	7.44	0.11	0.06	1.27	0.019	1.302	------	------	------	------	------	------	------	------	------	------	------	------	------
TRINITY_DN11307_c0_g1	prolactin-releasing peptide receptor-like [Trichoplusia ni])	0.165	-2.59563	1.77801108203E-6	2.49619684491E-5	yes	down	0	0.04	0.05	0.01	0.01	0.03	0.15	0	0	0.01	0.33	0.17	0.8	0.19	0.24	0.54	0.35	0.2	0.18	0.13	0.03	0.313	GO:0016020;GO:0004983	CC:membrane;MF:neuropeptide Y receptor activity;	K04209	NPFR	------	------	ENOG410XRW9	U:Intracellular trafficking, secretion, and vesicular transport)	sp|P49146|NPY2R_HUMAN;	Neuropeptide Y receptor type 2 OS=Homo sapiens OX=9606 GN=NPY2R PE=1 SV=1;	PF00001;PF10320;PF10324	7tm_1;7TM_GPCR_Srsx;7TM_GPCR_Srw	7 transmembrane receptor (rhodopsin family);Serpentine type 7TM GPCR chemoreceptor Srsx;Serpentine type 7TM GPCR chemoreceptor Srw
TRINITY_DN1130_c0_g1	unnamed protein product [Euphydryas editha])	10.327	3.36832	4.21687049526E-7	6.88673553672E-6	yes	up	0.12	0.27	1.02	0.22	0.02	0.5	1.59	0.02	0.39	0.07	0.24	0.03	0	0.05	0.02	0.12	0	0.05	0	0.21	0.422	0.072	GO:0043130	MF:ubiquitin binding;	------	------	------	------	ENOG4111S1H	S:Function unknown)	------	------	------	------	------
TRINITY_DN11331_c0_g1	NADH dehydrogenase [ubiquinone] 1 alpha subcomplex subunit 8 [Galleria mellonella])	2.291	1.19628	9.11639229721E-5	0.000763333	yes	up	21.76	37.94	78.45	57.74	26.2	28.94	76.25	33.11	127.73	41.7	58.3	42.64	39.87	37.05	50.87	50.67	44.13	40.99	31.59	60.19	52.982	45.63	GO:0006120;GO:0005758;GO:0070469	BP:mitochondrial electron transport, NADH to ubiquinone;CC:mitochondrial intermembrane space;CC:respiratory chain;	K03952	NDUFA8	map04714;map00190;map05208;map05012;map05010;map04723;map05016;map05014;map05415;map04932;map05022;map05020	Thermogenesis);Oxidative phosphorylation);Chemical carcinogenesis - reactive oxygen species);Parkinson disease);Alzheimer disease);Retrograde endocannabinoid signaling);Huntington disease);Amyotrophic lateral sclerosis);Diabetic cardiomyopathy);Non-alcoholic fatty liver disease);Pathways of neurodegeneration - multiple diseases);Prion disease)	ENOG4111IST	I:Lipid transport and metabolism)	sp|Q0MQB0|NDUA8_GORGO;	NADH dehydrogenase [ubiquinone] 1 alpha subcomplex subunit 8 OS=Gorilla gorilla gorilla OX=9595 GN=NDUFA8 PE=2 SV=3;	PF06747	CHCH	CHCH domain
TRINITY_DN11348_c0_g1	hypothetical protein O0L34_g8870 [Tuta absoluta])	0.295	-1.76306	1.69938643104E-11	7.10402710785E-10	yes	down	0.05	0.58	2.03	0.43	0.17	0.74	1.06	0.34	0.92	0.22	3.01	1.98	6.13	1.25	2.86	3.72	6.73	6.53	2.01	2.32	0.654	3.654	GO:0050896;GO:0034703;GO:0005261	BP:response to stimulus;CC:cation channel complex;MF:cation channel activity;	------	------	------	------	COG0666	S:Function unknown)	sp|Q9W0Y6|PAIN_DROME;	Transient receptor potential cation channel protein painless OS=Drosophila melanogaster OX=7227 GN=pain PE=1 SV=1;	PF12796;PF00023;PF13637;PF13857;PF13606;PF00520	Ank_2;Ank;Ank_4;Ank_5;Ank_3;Ion_trans	Ankyrin repeats (3 copies);Ankyrin repeat;Ankyrin repeats (many copies);Ankyrin repeats (many copies);Ankyrin repeat;Ion transport protein
TRINITY_DN11356_c0_g1	hypothetical protein K1T71_000861 [Dendrolimus kikuchii])	0.097	-3.37006	0.000120802	0.000964869	yes	down	0.03	0.07	0.11	0.03	0.05	0.02	0	0	0	0.02	0	0.77	0.62	0.95	0.09	0.24	3.51	1.1	0	2.22	0.033	0.95	GO:1901568;GO:0016020;GO:0102965;GO:0080019	BP:fatty acid derivative metabolic process;CC:membrane;MF:alcohol-forming fatty acyl-CoA reductase activity;MF:fatty-acyl-CoA reductas;	K13356	FAR	map04146;map00073;map04212	Peroxisome);Cutin, suberine and wax biosynthesis);Longevity regulating pathway - worm)	ENOG410XS7R	S:Function unknown)	sp|Q8MS59|WAT_DROME;	Fatty acyl-CoA reductase wat OS=Drosophila melanogaster OX=7227 GN=wat PE=1 SV=1;	PF03015	Sterile	Male sterility protein
TRINITY_DN11356_c0_g2	PREDICTED: fatty acyl-CoA reductase 1-like [Papilio xuthus])	0.375	-1.41347	0.00136085	0.00745649	yes	down	0.01	0.18	0.13	0.2	0.04	0.2	0.04	0.03	0.06	0.06	0.52	0.26	0.36	0.38	0.59	0.44	1.62	0.86	0.1	0.17	0.095	0.53	GO:1901568;GO:0016020;GO:0102965;GO:0080019	BP:fatty acid derivative metabolic process;CC:membrane;MF:alcohol-forming fatty acyl-CoA reductase activity;MF:fatty-acyl-CoA reductas;	K13356	FAR	map04146;map00073;map04212	Peroxisome);Cutin, suberine and wax biosynthesis);Longevity regulating pathway - worm)	ENOG410XS7R	S:Function unknown)	sp|Q8MS59|WAT_DROME;	Fatty acyl-CoA reductase wat OS=Drosophila melanogaster OX=7227 GN=wat PE=1 SV=1;	PF07993;PF03015;PF01370;PF01073;PF02719;PF16363;PF08659	NAD_binding_4;Sterile;Epimerase;3Beta_HSD;Polysacc_synt_2;GDP_Man_Dehyd;KR	Male sterility protein;Male sterility protein;NAD dependent epimerase/dehydratase family;3-beta hydroxysteroid dehydrogenase/isomerase family;Polysaccharide biosynthesis protein;GDP-mannose 4,6 dehydratase;KR domain
TRINITY_DN1135_c0_g1		0.167	-2.58484	0.000952839	0.00556741	yes	down	0.02	0	0	0.06	0.04	0.03	0	0.02	0	0	0.18	0.28	0.19	0.18	0.05	0.18	0.69	0.94	0.17	0.03	0.017	0.289	------	------	------	------	------	------	------	------	------	------	------	------	------
TRINITY_DN1135_c0_g2	chitin deacetylase 1 isoform X2 [Nymphalis io])	0.335	-1.57564	0.0065422	0.0270193	yes	down	0	0.01	0.18	0.18	0.02	0.03	0.03	0.12	0	0.11	0.46	0.44	0.11	0.53	0.2	0.34	0.58	0.87	0.3	0.37	0.068	0.42	GO:0005975;GO:0005576;GO:0008061	BP:carbohydrate metabolic process;CC:extracellular region;MF:chitin binding;	------	------	------	------	ENOG410XX7G	S:Function unknown)	sp|H9J9M0|CDA1_BOMMO;	Chitin deacetylase 1 OS=Bombyx mori OX=7091 GN=CDA1 PE=1 SV=1;	PF01607	CBM_14	Chitin binding Peritrophin-A domain
TRINITY_DN11372_c0_g2	unnamed protein product [Plutella xylostella])	2.572	1.36293	2.81365865062E-5	0.00027995	yes	up	0.1	3.55	18.12	1.77	0.41	1.25	3.59	0.36	2.65	0.97	0.98	1.01	1.07	0.92	1.17	0.92	2.88	3.2	0.41	2.44	3.277	1.5	------	------	K01904	4CL	map00130	Ubiquinone and other terpenoid-quinone biosynthesis)	COG0318;COG0318	I:Lipid transport and metabolism);Q:Secondary metabolites biosynthesis, transport and catabolism)	sp|Q42524|4CL1_ARATH;	4-coumarate--CoA ligase 1 OS=Arabidopsis thaliana OX=3702 GN=4CL1 PE=1 SV=1;	PF00501;PF13193	AMP-binding;AMP-binding_C	AMP-binding enzyme;AMP-binding enzyme C-terminal domain
TRINITY_DN11386_c0_g1	PREDICTED: peptidyl-prolyl cis-trans isomerase FKBP1A-like [Amyelois transitella])	2.311	1.20866	2.54024644382E-9	6.86315779555E-8	yes	up	70.85	228.59	490.96	263.54	113.31	178.28	273.27	139.64	389.9	186.14	255.92	160.34	246.11	166.03	149.81	226.09	229.07	233.45	92.54	305.1	233.448	206.446	GO:0003755	MF:peptidyl-prolyl cis-trans isomerase activity;	K09568	FKBP1	------	------	COG0545	O:Posttranslational modification, protein turnover, chaperones)	sp|P18203|FKB1A_BOVIN;	Peptidyl-prolyl cis-trans isomerase FKBP1A OS=Bos taurus OX=9913 GN=FKBP1A PE=1 SV=2;	PF00254	FKBP_C	FKBP-type peptidyl-prolyl cis-trans isomerase
TRINITY_DN1139_c0_g1		5.901	2.56108	8.86594830585E-7	1.33865463863E-5	yes	up	0.01	1.95	4.98	2.17	0.1	1.54	0.79	0.38	3.72	0.68	0.33	0.28	0.16	0.8	0.1	0.2	0.07	0.18	0.26	0.67	1.632	0.305	------	------	------	------	------	------	------	------	------	------	------	------	------
TRINITY_DN11406_c2_g3		0.076	-3.7093	0.00449801	0.0198919	yes	down	0	0	0	0	0.01	0	0	0	0	0	0.02	0.02	0.11	0	0.19	0	0.42	0.51	0.18	0	0.001	0.145	------	------	------	------	------	------	------	------	------	------	------	------	------
TRINITY_DN11406_c2_g4		5.13	2.35883	0.00251929	0.0123828	yes	up	0.41	0.55	3.04	0.98	1.56	1.01	15	0	0.29	0.61	0	4.47	0	0.12	0	1.83	0.16	1.43	0	4	2.345	1.201	------	------	------	------	------	------	------	------	------	------	------	------	------
TRINITY_DN11417_c0_g1	unnamed protein product [Diatraea saccharalis])	7.048	2.81712	4.63218918083E-5	0.000426075	yes	up	0.03	2.81	2.69	0.33	0.13	0.15	1.29	0.14	15.01	11.89	0.32	0.59	0.29	0.32	0.05	0.43	0.47	0.33	0.39	0.11	3.447	0.33	------	------	------	------	------	------	------	------	------	------	------	------	------
TRINITY_DN1141_c0_g1	uncharacterized protein LOC114366431 [Ostrinia furnacalis])	0.003	-8.16832	1.80353036782E-73	4.32976111874E-70	yes	down	0	0.06	0.03	0.24	0	0.02	0.03	0.07	0	0.02	29.14	25.3	20.05	22.83	16.95	25.37	48.54	29.17	14.47	19.85	0.047	25.167	------	------	------	------	------	------	ENOG410ZUGU;ENOG410XPJ1	S:Function unknown);	------	------	PF00059	Lectin_C	Lectin C-type domain
TRINITY_DN11433_c0_g1	triosephosphate isomerase [Plodia interpunctella])	2.277	1.18685	0.000555304	0.00355907	yes	up	20.02	28.61	56.35	52.22	30.56	23.7	72.15	31.48	62.68	25.58	44.84	28.54	31.93	36.6	34.16	38.94	48.78	50.34	35.2	31.25	40.335	38.058	GO:0006096;GO:0006094;GO:0004807	BP:glycolytic process;BP:gluconeogenesis;MF:triose-phosphate isomerase activity;	K01803	TPI, tpiA	map00010;map00051;map00562	Glycolysis / Gluconeogenesis);Fructose and mannose metabolism);Inositol phosphate metabolism)	COG0149	G:Carbohydrate transport and metabolism)	sp|P82204|TPIS_BOMMO;	Triosephosphate isomerase OS=Bombyx mori OX=7091 GN=Tpi PE=1 SV=2;	PF00121	TIM	Triosephosphate isomerase
TRINITY_DN11436_c0_g1		0.493	-1.01924	1.56164314021E-5	0.000168119	yes	down	0.12	1.43	5.36	0.7	0.29	0.45	0.67	0.29	1.4	0.29	2.76	2.27	4.99	2.38	1.89	3.41	5.41	2.94	0.52	5.04	1.1	3.161	------	------	------	------	------	------	------	------	------	------	------	------	------
TRINITY_DN11440_c0_g1	unnamed protein product [Chrysodeixis includens])	5.641	2.49607	1.92553587453E-11	7.95052343279E-10	yes	up	0.09	0.44	0.74	0.36	0.08	0.24	0.34	0.06	0.8	0.13	0.07	0.13	0.04	0.09	0.01	0.1	0.08	0.16	0.1	0.06	0.328	0.084	GO:0007169;GO:0022008;GO:0005886;GO:0004714;GO:0005524	BP:transmembrane receptor protein tyrosine kinase signaling pathway;BP:neurogenesis;CC:plasma membrane;MF:transmembrane receptor protein tyrosine kinase activity;MF:ATP binding;	K05088	ROS1	map04013	MAPK signaling pathway - fly)	ENOG410XSTC;ENOG410XPVX	T:Signal transduction mechanisms);	sp|P08941|ROS1_CHICK;	Proto-oncogene tyrosine-protein kinase ROS OS=Gallus gallus OX=9031 GN=ROS1 PE=1 SV=3;	PF00041	fn3	Fibronectin type III domain
TRINITY_DN11441_c0_g1	unnamed protein product [Diatraea saccharalis])	5.963	2.57604	0.00370049	0.0169639	yes	up	0.75	0.11	0.12	0.06	0.14	0.11	0.17	0.08	0.65	0.11	0.03	0.22	0.05	0.04	0.7	0.09	0	0.08	0.02	0.03	0.23	0.126	------	------	K24223	CFAP43, WDR96	------	------	ENOG410XSR0	S:Function unknown)	sp|E9Q7R9|CFA43_MOUSE;	Cilia- and flagella-associated protein 43 OS=Mus musculus OX=10090 GN=Cfap43 PE=1 SV=1;	------	------	------
TRINITY_DN11447_c0_g1		7.058	2.81921	8.74002405168E-9	2.06286663186E-7	yes	up	52.77	786.56	3783.25	537.7	62.22	56.36	312.94	45.28	3196	181.71	106.45	47.31	30.9	36.13	63.22	72.37	16.27	24.36	39.13	308.19	901.479	74.433	------	------	------	------	------	------	------	------	------	------	------	------	------
TRINITY_DN1144_c0_g1	retinaldehyde-binding protein 1 [Bombyx mori])	12.853	3.68402	3.96387696556E-5	0.000373391	yes	up	1.2	155.17	376.45	72.58	33.38	67.21	348.02	4.26	1181.12	7.97	50.28	1.91	0.72	0.61	76.32	28.75	0.48	1.51	0.24	31.09	224.736	19.191	------	------	------	------	------	------	ENOG410XRSQ	S:Function unknown)	------	------	PF00650;PF13716	CRAL_TRIO;CRAL_TRIO_2	CRAL/TRIO domain;Divergent CRAL/TRIO domain
TRINITY_DN11459_c0_g1	hypothetical protein evm_005209 [Chilo suppressalis])	0.418	-1.25864	4.55860783739E-5	0.000420227	yes	down	0.03	0.14	0.5	0.21	0.02	0.09	0.08	0.02	0.18	0.02	0.62	0.3	0.61	0.5	0.1	0.52	0.91	0.58	0.09	0.59	0.129	0.482	GO:0046872	MF:metal ion binding;	------	------	------	------	ENOG41112U9	S:Function unknown)	------	------	PF04500	FLYWCH	FLYWCH zinc finger domain
TRINITY_DN1145_c0_g1	uncharacterized protein LOC113520321 isoform X2 [Galleria mellonella])	0.302	-1.72793	6.43586526579E-9	1.57970620417E-7	yes	down	0.08	1.52	2.51	0.58	0.52	0.4	1.76	0.15	2.97	0.28	9.64	2.13	4.97	1.77	3.21	6.15	7.77	12.54	2.78	3.09	1.077	5.405	------	------	------	------	------	------	ENOG4112AA8	S:Function unknown)	------	------	------	------	------
TRINITY_DN11463_c0_g1	hydroxylysine kinase [Vanessa atalanta])	12.351	3.62653	5.94770352916E-9	1.47203472471E-7	yes	up	2.73	50.81	122.98	11.41	2.62	10.88	11.07	2.12	56.15	6.19	5.3	2.67	0.02	1.36	1.96	2.67	0.21	0.75	0.4	11.29	27.696	2.663	------	------	K18201	AGPHD1	map00310	Lysine degradation)	COG2334	S:Function unknown)	sp|Q6PB06|HYKK_XENLA;	Hydroxylysine kinase OS=Xenopus laevis OX=8355 GN=hykk PE=2 SV=1;	PF01636	APH	Phosphotransferase enzyme family
TRINITY_DN11480_c0_g3	hypothetical protein O0L34_g15825 [Tuta absoluta])	0.201	-2.31496	0.00539877	0.0231209	yes	down	0	0	0.07	0	0	0.05	0	0	0	0.05	0.22	0.09	0.12	0.02	0.35	0.08	0.34	0.24	0.05	0.03	0.017	0.154	GO:0008270;GO:0003676	MF:zinc ion binding;MF:nucleic acid binding;	------	------	------	------	COG5048;ENOG4111F4I	S:Function unknown);	sp|P10925|ZFY1_MOUSE;	Zinc finger Y-chromosomal protein 1 OS=Mus musculus OX=10090 GN=Zfy1 PE=2 SV=3;	PF13894;PF00096;PF12171;PF12874;PF18868	zf-C2H2_4;zf-C2H2;zf-C2H2_jaz;zf-met;zf-C2H2_3rep	C2H2-type zinc finger;Zinc finger, C2H2 type;Zinc-finger double-stranded RNA-binding;Zinc-finger of C2H2 type;Zinc finger C2H2-type, 3 repeats
TRINITY_DN11504_c0_g1	toll-like receptor 6 [Melitaea cinxia])	0.308	-1.69867	0.00571716	0.0241764	yes	down	0	0	0.06	0.02	0.03	0.01	0.28	0	0.13	0	0.21	0.12	0.46	0.06	0.18	0.25	0.48	0.36	0.19	0.3	0.053	0.261	GO:0007165;GO:0016020	BP:signal transduction;CC:membrane;	------	------	------	------	COG4886	S:Function unknown)	sp|Q9VUN0|TOLL6_DROME;	Toll-like receptor 6 OS=Drosophila melanogaster OX=7227 GN=Toll-6 PE=1 SV=1;	PF13855;PF12799;PF13306;PF01582;PF13676	LRR_8;LRR_4;LRR_5;TIR;TIR_2	Leucine rich repeat;Leucine Rich repeats (2 copies);BspA type Leucine rich repeat region (6 copies);TIR domain;TIR domain
TRINITY_DN11504_c0_g4	unnamed protein product [Spodoptera littoralis])	0.16	-2.64346	0.0063067	0.0262272	yes	down	0	0.07	0	0	0	0.05	0	0	0	0	0.21	0.09	0.29	0	0.5	0.33	0.21	0.09	0.07	0.06	0.012	0.185	GO:0007165;GO:0016020	BP:signal transduction;CC:membrane;	------	------	------	------	COG4886	S:Function unknown)	sp|Q9VUN0|TOLL6_DROME;	Toll-like receptor 6 OS=Drosophila melanogaster OX=7227 GN=Toll-6 PE=1 SV=1;	PF13855;PF12799;PF13306;PF14580	LRR_8;LRR_4;LRR_5;LRR_9	Leucine rich repeat;Leucine Rich repeats (2 copies);BspA type Leucine rich repeat region (6 copies);Leucine-rich repeat
TRINITY_DN11526_c0_g1	hypothetical protein HW555_000302 [Spodoptera exigua])	9.867	3.30258	2.33682169959E-8	5.05409120483E-7	yes	up	674.43	1344.8	1958.39	1468.08	721.13	1242.79	2441.12	721.86	1817.58	1080.09	545.51	215.49	2.8	268.55	212.38	316.84	13.13	118.06	314.87	529.36	1347.03	253.699	------	------	------	------	------	------	ENOG4110RAB;ENOG4110QNX;ENOG4111D85;ENOG41117EJ;ENOG410ZXRB;ENOG4110SWG;ENOG4110RR6	S:Function unknown);	------	------	PF15868	MBF2	Transcription activator MBF2
TRINITY_DN1152_c0_g1	endoribonuclease CG2145 [Helicoverpa armigera])	4.211	2.07405	4.14542526525E-7	6.7832396867E-6	yes	up	43.84	164.41	106.93	87.64	46.83	92.78	37.34	42.98	19.97	94.33	83	33.77	30.41	41.51	20.89	53.57	47.25	33.57	26.51	63.09	73.705	43.357	GO:0046872;GO:0004521;GO:0003723	MF:metal ion binding;MF:endoribonuclease activity;MF:RNA binding;	K14648	ENDOU, PP11	------	------	ENOG410XX8E;COG1241	S:Function unknown);L:Replication, recombination and repair)	sp|Q9VZ49|ENDOU_DROME;	Endoribonuclease CG2145 OS=Drosophila melanogaster OX=7227 GN=CG2145 PE=2 SV=1;	PF09412	XendoU	Endoribonuclease XendoU
TRINITY_DN11530_c0_g1	circadian clock-controlled protein daywake-like [Leguminivora glycinivorella])	0.132	-2.9245	2.25305894263E-7	3.89934660462E-6	yes	down	0.4	9.85	126.79	19.95	0.4	13.79	18.01	0.58	8.73	3.37	103.49	137.41	216.37	115.22	25.69	125.73	192.8	194.03	3.52	561.09	20.187	167.535	------	------	------	------	------	------	ENOG410ZN8I;ENOG4110S0N;ENOG4111E83;ENOG410YTKH;ENOG410ZMTI	S:Function unknown);	sp|O76879|CCCP_DROME;	Circadian clock-controlled protein daywake OS=Drosophila melanogaster OX=7227 GN=dyw PE=2 SV=2;	PF06585	JHBP	Haemolymph juvenile hormone binding protein (JHBP)
TRINITY_DN1153_c0_g1	cecropin-D precursor [Danaus plexippus plexippus])	2.914	1.54297	0.00784198	0.0311326	yes	up	179.31	67.05	1150.35	707.79	111.14	53.7	10.37	148.25	932.58	67.3	402.56	65.11	275.75	50.58	455.69	314.23	339.53	150.71	27.32	94.44	342.784	217.592	GO:0050830;GO:0045087;GO:0019731;GO:0005576	BP:defense response to Gram-positive bacterium;BP:innate immune response;BP:antibacterial humoral response;CC:extracellular region;	K20696	CEC	map04624	Toll and Imd signaling pathway)	ENOG4110T0B	S:Function unknown)	------	------	PF00272	Cecropin	Cecropin family
TRINITY_DN11543_c0_g2		25.399	4.66669	0.000122661	0.000978316	yes	up	0	1.2	2.99	0.62	0	0.2	0	0.24	0.1	0	0	0	0	0.06	0.13	0	0	0	0	0	0.535	0.019	------	------	------	------	------	------	------	------	------	------	------	------	------
TRINITY_DN11548_c0_g2		0.076	-3.72497	0.000705862	0.00434824	yes	down	0	0.1	0	0	0	0	0	0	0	0	0.08	0.11	0.11	0.13	0.39	0.04	0.48	2.24	0.1	0	0.01	0.368	------	------	------	------	------	------	------	------	------	------	------	------	------
TRINITY_DN11555_c0_g1	uncharacterized protein LOC113514440 isoform X1 [Galleria mellonella])	0.392	-1.34938	6.45550289219E-10	1.96530300912E-8	yes	down	0.05	0.5	0.79	0.25	0.06	0.17	0.1	0.11	0.42	0.12	1.37	1.08	1.69	0.78	0.56	1.2	2.25	2.42	0.23	1.49	0.257	1.307	------	------	------	------	------	------	ENOG4111PAW;ENOG4111ISG	S:Function unknown);	sp|Q9W0K4|BAB2_DROME;	Protein bric-a-brac 2 OS=Drosophila melanogaster OX=7227 GN=bab2 PE=1 SV=2;	PF00651;PF01527	BTB;HTH_Tnp_1	BTB/POZ domain;Transposase
TRINITY_DN1156_c0_g1	alpha-tocopherol transfer protein-like [Vanessa cardui])	10.946	3.45235	0.000213109	0.00157697	yes	up	2.49	118.21	420.55	90.31	2.69	19.01	107.59	3.79	847.3	20.66	38.38	2.95	0.33	1.01	20.22	19.72	0.21	0.44	0.01	92.85	163.26	17.612	------	------	------	------	------	------	ENOG410XRSQ	S:Function unknown)	sp|Q8BWP5|TTPA_MOUSE;	Alpha-tocopherol transfer protein OS=Mus musculus OX=10090 GN=Ttpa PE=1 SV=1;	PF00650;PF13716	CRAL_TRIO;CRAL_TRIO_2	CRAL/TRIO domain;Divergent CRAL/TRIO domain
TRINITY_DN1156_c0_g4		18.115	4.17913	0.0137209	0.0488722	yes	up	0	0.08	7.19	0.19	0	0.11	0	0	14.66	0	0.06	0	0	0	0	0	0	0	0	0.2	2.223	0.026	------	------	------	------	------	------	------	------	------	------	------	------	------
TRINITY_DN11571_c0_g1	hypothetical protein JTE90_003202 [Oedothorax gibbosus])	4.564	2.19022	8.85598151022E-5	0.000743504	yes	up	2199.45	1318.15	2150.6	1870.54	1814.19	1014.17	7555.99	1620.87	3484.6	3035.92	773.49	912.06	1069.56	943.08	1912.39	1861.69	969.21	1538.03	1890.79	932.71	2606.45	1280.3	------	------	------	------	------	------	ENOG4111JHC	S:Function unknown)	sp|Q3E811|RRT15_YEAST;	Regulator of rDNA transcription protein 15 OS=Saccharomyces cerevisiae;	------	------	------
TRINITY_DN11572_c0_g2		0.113	-3.14165	9.50805707554E-5	0.000789051	yes	down	0	0	0	0.05	0.01	0	0.07	0	0	0	0.24	0.08	0.11	0.02	0.25	0.11	0.43	0.78	0.11	0.06	0.013	0.219	------	------	------	------	------	------	------	------	------	------	------	------	------
TRINITY_DN11574_c0_g1	carboxylesterase 6 [Streltzoviella insularis])	4.173	2.06095	7.98505803805E-5	0.000680471	yes	up	0.03	0.27	1.04	0.15	0.1	0.63	0.21	0.13	0.51	0.01	0.18	0.22	0.08	0.19	0.04	0.06	0.03	0.05	0.08	0.08	0.308	0.101	GO:0052689	MF:carboxylic ester hydrolase activity;	------	------	------	------	COG2272	I:Lipid transport and metabolism)	sp|D6WMZ8|ESTJ_TRICA;	Juvenile hormone esterase OS=Tribolium castaneum OX=7070 GN=Tcjhe PE=1 SV=2;	PF00135;PF07859;PF20434	COesterase;Abhydrolase_3;BD-FAE	Carboxylesterase family;alpha/beta hydrolase fold;BD-FAE
TRINITY_DN11575_c0_g1	unnamed protein product [Arctia plantaginis])	0.385	-1.3752	0.0133419	0.0478266	yes	down	0.01	0.07	0.11	0.02	0.02	0.02	0.14	0	0	0	0.3	0.05	0.15	0.16	0.02	0.21	0.24	0.4	0.09	0.22	0.039	0.184	GO:0060255;GO:0009966;GO:0046872	BP:regulation of macromolecule metabolic process;BP:regulation of signal transduction;MF:metal ion binding;	K12171	SH3RF, POSH	------	------	ENOG410XS5R;ENOG41112UE	O:Posttranslational modification, protein turnover, chaperones);	sp|A5D8S5|SH3R1_DANRE;	E3 ubiquitin-protein ligase SH3RF1 OS=Danio rerio OX=7955 GN=sh3rf1 PE=2 SV=2;	PF00018;PF14604;PF07653	SH3_1;SH3_9;SH3_2	SH3 domain;Variant SH3 domain;Variant SH3 domain
TRINITY_DN11581_c0_g1		0.252	-1.98804	0.0017584	0.00924302	yes	down	0	0.09	0.14	0	0.04	0	0	0.01	0.03	0.02	0.1	0.18	0.42	0.05	0.2	0.14	0.13	0.33	0.24	0.14	0.033	0.193	------	------	------	------	------	------	------	------	------	------	------	------	------
TRINITY_DN11583_c0_g3	hypothetical protein JYU34_012109 [Plutella xylostella])	12.725	3.6696	0.0121137	0.0441778	yes	up	0	0	0.37	0.03	0	0	0.98	0	1.51	0.03	0	0	0.11	0	0.03	0	0	0	0.06	0	0.292	0.02	------	------	K21847	SGSM1, RUTBC2	------	------	COG5210	S:Function unknown)	sp|Q8BPQ7|SGSM1_MOUSE;	Small G protein signaling modulator 1 OS=Mus musculus OX=10090 GN=Sgsm1 PE=1 SV=2;	------	------	------
TRINITY_DN1158_c0_g1	acyl-protein thioesterase 1 [Plodia interpunctella])	0.457	-1.12971	6.66995363324E-6	8.07554544716E-5	yes	down	0.19	3.07	11.76	2.03	0.46	1.93	3.43	0.62	4.09	0.68	8.75	5.9	11.13	5.57	2.14	7.87	15.22	9.25	1.4	12.22	2.826	7.945	GO:0016787	MF:hydrolase activity;	K06130	LYPLA2	map00564	Glycerophospholipid metabolism)	COG0400	S:Function unknown)	sp|Q9WTL7|LYPA2_MOUSE;	Acyl-protein thioesterase 2 OS=Mus musculus OX=10090 GN=Lypla2 PE=1 SV=1;	PF02230;PF00561;PF12697;PF03959;PF01738	Abhydrolase_2;Abhydrolase_1;Abhydrolase_6;FSH1;DLH	Phospholipase/Carboxylesterase;alpha/beta hydrolase fold;Alpha/beta hydrolase family;Serine hydrolase (FSH1);Dienelactone hydrolase family
TRINITY_DN11592_c0_g1	unnamed protein product [Parnassius apollo])	0.196	-2.35003	0.00017914	0.00135974	yes	down	10.51	37.6	3.48	25.63	15.64	46	1.32	36.55	0.6	16.7	239.6	412	387.88	256.88	116.87	254.97	768.56	466.69	148.56	162.29	19.403	321.43	------	------	------	------	------	------	ENOG41116ZG;ENOG4111PWE;ENOG4111WYB	S:Function unknown);	------	------	PF03103	DUF243	Domain of unknown function (DUF243)
TRINITY_DN11595_c0_g1		0.339	-1.559	6.01600121243E-5	0.000534349	yes	down	0.01	0.1	0.99	0.1	0.04	0.2	0.12	0.04	0.05	0.01	0.82	0.52	1.23	0.28	0.3	0.74	0.91	1.54	0.21	0.56	0.166	0.711	------	------	------	------	------	------	------	------	------	------	------	------	------
TRINITY_DN115_c0_g1	bleomycin hydrolase [Galleria mellonella])	3.331	1.73598	7.17473791056E-5	0.000619586	yes	up	0.75	6.35	118.86	3.69	0.71	4.67	10.64	2.31	30.37	2.8	10.07	3.04	5.99	2.97	2.09	6.98	6.48	11.06	0.41	7.69	18.115	5.678	GO:0006508;GO:0070005	BP:proteolysis;MF:cysteine-type aminopeptidase activity;	K01372	BLMH, pepC	------	------	COG3579	E:Amino acid transport and metabolism)	sp|P87362|BLMH_CHICK;	Bleomycin hydrolase OS=Gallus gallus OX=9031 GN=BLMH PE=1 SV=1;	PF03051	Peptidase_C1_2	Peptidase C1-like family
TRINITY_DN11601_c0_g1		10.892	3.44521	4.83809460778E-11	1.86477476798E-9	yes	up	37.47	106.87	439.3	147.12	40.24	93.58	117.67	69.36	458.32	101.23	54.81	23.63	0.28	23.03	11.97	25.71	1.97	27.82	15.35	47.32	161.116	23.189	------	------	------	------	------	------	------	------	------	------	------	------	------
TRINITY_DN11613_c0_g1	chemosensory protein 15 [Bombyx mori])	5.766	2.52762	0.00265059	0.0129035	yes	up	1.07	2.36	3.84	1.82	0	0.15	0	0.29	1.89	1.69	0.32	0.4	2.94	0	0	0.65	0	0.28	0.18	0.35	1.311	0.512	------	------	------	------	------	------	ENOG410YU7V;ENOG4110RI2;ENOG4110RV8;ENOG4111ATT;ENOG4111U5H;ENOG41116N7;ENOG4110QYJ	S:Function unknown);	------	------	PF03392	OS-D	Insect pheromone-binding family, A10/OS-D
TRINITY_DN11617_c0_g1	hypothetical protein O0L34_g6134 [Tuta absoluta])	2.122	1.08555	0.0134113	0.0479936	yes	up	0.06	3.93	10.69	1.26	0.24	2.26	8.02	0.39	2.88	0.51	2.18	1.2	0.63	0.75	1.61	1.4	1.81	1.63	0.75	5.7	3.024	1.766	GO:0005975;GO:0005764;GO:0004553	BP:carbohydrate metabolic process;CC:lysosome;MF:hydrolase activity, hydrolyzing O-glycosyl compounds;	K01195	uidA, GUSB	map00983;map01240;map00040;map00860;map00053;map00531;map04142	Drug metabolism - other enzymes);Biosynthesis of cofactors);Pentose and glucuronate interconversions);Porphyrin metabolism);Ascorbate and aldarate metabolism);Glycosaminoglycan degradation);Lysosome)	COG3250	G:Carbohydrate transport and metabolism)	sp|Q4FAT7|BGLR_PIG;	Beta-glucuronidase OS=Sus scrofa OX=9823 GN=GUSB PE=3 SV=1;	PF02836;PF02837;PF00703;PF13364;PF00150	Glyco_hydro_2_C;Glyco_hydro_2_N;Glyco_hydro_2;BetaGal_ABD2;Cellulase	Glycosyl hydrolases family 2, TIM barrel domain;Glycosyl hydrolases family 2, sugar binding domain;Glycosyl hydrolases family 2;Beta-galactosidase second all-beta domain;Cellulase (glycosyl hydrolase family 5)
TRINITY_DN11618_c0_g1	PREDICTED: zinc finger protein GLIS1-like [Papilio xuthus])	5.723	2.51679	0.000200791	0.00149702	yes	up	1.15	3.74	5.69	6.82	0.54	3.33	4.27	1.74	21.72	3.48	1.72	0.81	0.02	1.42	1.1	1.14	0	0.32	2.49	1.53	5.248	1.055	GO:0006357;GO:0005634;GO:0000977	BP:regulation of transcription from RNA polymerase II promoter;CC:nucleus;MF:RNA polymerase II regulatory region sequence-specific DNA binding;	K09233	GLIS2	------	------	COG5048	S:Function unknown)	sp|Q7K0S9|GLIS2_DROME;	Zinc finger protein GLIS2 homolog OS=Drosophila melanogaster OX=7227 GN=sug PE=2 SV=1;	PF13465;PF00096;PF13894	zf-H2C2_2;zf-C2H2;zf-C2H2_4	Zinc-finger double domain;Zinc finger, C2H2 type;C2H2-type zinc finger
TRINITY_DN1161_c0_g1	uncharacterized protein LOC113514629 isoform X2 [Galleria mellonella])	2.98	1.57531	0.000137389	0.00107788	yes	up	0.14	1.38	9.26	3.86	0.25	1.05	0.41	0.3	0.43	0.7	1.16	0.91	0.28	0.72	0.43	0.89	0.76	1.75	0.34	1.12	1.778	0.836	------	------	------	------	------	------	ENOG410Z6G1;ENOG410XRJN	S:Function unknown);	sp|Q96RW7|HMCN1_HUMAN;	Hemicentin-1 OS=Homo sapiens OX=9606 GN=HMCN1 PE=1 SV=2;	PF13927;PF13895;PF07679;PF00047;PF08205;PF07686;PF07654;PF08204;PF15102	Ig_3;Ig_2;I-set;ig;C2-set_2;V-set;C1-set;V-set_CD47;TMEM154	Immunoglobulin domain;Immunoglobulin domain;Immunoglobulin I-set domain;Immunoglobulin domain;CD80-like C2-set immunoglobulin domain;Immunoglobulin V-set domain;Immunoglobulin C1-set domain;CD47 immunoglobulin-like domain;TMEM154 protein family
TRINITY_DN11622_c0_g1	glyoxalase/Bleomycin resistance protein/Dioxygenase superfamily domain-containing protein [Phthorimaea operculella])	3.066	1.61653	1.24076240237E-9	3.55213154546E-8	yes	up	12.28	118.42	222.67	101.1	26.42	38.27	25.43	30.64	146.57	46.26	57.48	41.02	38.58	34.39	36.46	45.03	25.96	35.04	18.02	64.82	76.806	39.68	GO:0046872;GO:0004462	MF:metal ion binding;MF:lactoylglutathione lyase activity;	K01759	GLO1, gloA	map00620	Pyruvate metabolism)	ENOG4111FDV	S:Function unknown)	sp|Q6P7Q4|LGUL_RAT;	Lactoylglutathione lyase OS=Rattus norvegicus OX=10116 GN=Glo1 PE=1 SV=3;	PF00903;PF13669;PF18029	Glyoxalase;Glyoxalase_4;Glyoxalase_6	Glyoxalase/Bleomycin resistance protein/Dioxygenase superfamily;Glyoxalase/Bleomycin resistance protein/Dioxygenase superfamily;Glyoxalase-like domain
TRINITY_DN11625_c0_g1		0.41	-1.28747	5.68851214085E-7	8.98453444803E-6	yes	down	0.06	0.27	0.87	0.11	0.04	0.22	0.3	0.09	0.14	0.04	1.14	0.62	1.39	0.43	0.42	0.71	1.31	1.21	0.44	0.85	0.214	0.852	------	------	------	------	------	------	------	------	------	------	------	------	------
TRINITY_DN11649_c0_g1	Tartan/capricious-like protein [Operophtera brumata])	4.776	2.25595	5.05614041334E-8	1.0224842316E-6	yes	up	0.31	3.84	15.82	2.2	0.71	2.53	2.45	0.8	6.03	1.27	0.92	0.42	0.11	1.04	0.94	0.87	0.38	1.59	1.03	0.82	3.596	0.812	GO:0016020	CC:membrane;	------	------	------	------	COG4886	S:Function unknown)	------	------	PF13855;PF12799;PF00560;PF13306;PF14580	LRR_8;LRR_4;LRR_1;LRR_5;LRR_9	Leucine rich repeat;Leucine Rich repeats (2 copies);Leucine Rich Repeat;BspA type Leucine rich repeat region (6 copies);Leucine-rich repeat
TRINITY_DN11649_c1_g1		11.982	3.58276	1.29894474497E-8	2.95382495795E-7	yes	up	0	0.41	2.2	0.22	0	0.44	0.2	0.08	0.53	0.12	0.02	0.02	0	0.02	0.02	0.13	0.04	0.09	0.04	0.02	0.42	0.04	------	------	------	------	------	------	------	------	------	------	------	------	------
TRINITY_DN11649_c1_g2		21.473	4.42443	1.47773513854E-13	8.53379347188E-12	yes	up	0.02	0.66	1.04	0.25	0.05	0.2	0.44	0.05	0.74	0.1	0.05	0	0.07	0	0	0.03	0.05	0	0	0.06	0.355	0.026	------	------	------	------	------	------	------	------	------	------	------	------	------
TRINITY_DN11665_c0_g1	isatin hydrolase-like [Pectinophora gossypiella])	3.346	1.74227	0.000160439	0.00123395	yes	up	3.01	24.32	28.83	15.11	5.74	4.56	6.5	3.06	25.97	12.5	14.26	9.57	3.36	4.23	7.53	7.87	0.64	2.11	4.47	11.46	12.96	6.55	GO:0019441;GO:0004061	BP:tryptophan catabolic process to kynurenine;MF:arylformamidase activity;	------	------	------	------	COG1878	S:Function unknown)	sp|A0NLY7|ISAHY_ROSAI;	Isatin hydrolase OS=Roseibium aggregatum;	PF04199	Cyclase	Putative cyclase
TRINITY_DN11673_c0_g2	Putative uncharacterized protein ART2 [Eumeta japonica])	4.435	2.1489	0.000730413	0.00447162	yes	up	1245.29	517.16	904.91	731.73	920.46	470.93	5543.16	859.13	1695.28	1572.09	389.59	561.42	456.11	355.55	1199.53	1077.31	344	612.78	1227.52	425.5	1446.01	664.931	------	------	------	------	------	------	ENOG410YM5T	S:Function unknown)	------	------	------	------	------
TRINITY_DN11680_c0_g1		0.084	-3.58137	2.99518060382E-5	0.000295041	yes	down	0.03	0	0	0	0	0	0	0	0	0	0.06	0.4	0.44	0.13	0.43	0.12	0.71	0.46	0.1	0.22	0.003	0.307	------	------	------	------	------	------	------	------	------	------	------	------	------
TRINITY_DN11683_c0_g1	unnamed protein product [Danaus chrysippus])	12.507	3.64472	0.000897462	0.00530864	yes	up	0	0.08	0.26	0	0	0.33	0	0.47	1.12	0	0.03	0.03	0	0	0.03	0.03	0	0.06	0.04	0.1	0.226	0.032	GO:0007601;GO:0007602;GO:0015074;GO:0016020;GO:0042575;GO:0004930;GO:0009881;GO:0003887;GO:0008270;GO:0003676	BP:visual perception;BP:phototransduction;BP:DNA integration;CC:membrane;CC:DNA polymerase complex;MF:G-protein coupled receptor activity;MF:photoreceptor activity;MF:DNA-directed DNA polymerase activity;MF:zinc ion binding;MF:nucleic acid binding;	------	------	------	------	ENOG410YWRF;COG2801	S:Function unknown);L:Replication, recombination and repair)	------	------	------	------	------
TRINITY_DN11696_c0_g1		0.028	-5.1376	9.94222933917E-5	0.000819016	yes	down	0	0	0	0	0	0	0	0	0	0	0.12	0.13	0.4	0	0.72	0.21	0.12	0.03	0.76	0	0	0.249	------	------	------	------	------	------	------	------	------	------	------	------	------
TRINITY_DN11697_c0_g1	unnamed protein product, partial [Iphiclides podalirius])	0.068	-3.87135	2.6077481081E-7	4.44905654382E-6	yes	down	0	0.05	0.05	0	0	0	0	0	0	0.03	0.36	0.41	0.3	0.31	0.06	0.56	0.93	0.81	0.09	0.16	0.013	0.399	GO:0016020;GO:0005506;GO:0016705;GO:0004497;GO:0020037	CC:membrane;MF:iron ion binding;MF:oxidoreductase activity, acting on paired donors, with incorporation or reduction of molecular oxygen;MF:monooxygenase activity;MF:heme binding;	K14999	CYP6	------	------	COG2124	Q:Secondary metabolites biosynthesis, transport and catabolism)	sp|Q9V770|C6A17_DROME;	Probable cytochrome P450 6a17 OS=Drosophila melanogaster OX=7227 GN=Cyp6a17 PE=2 SV=1;	------	------	------
TRINITY_DN11712_c0_g1	uncharacterized protein LOC124645895 isoform X2 [Helicoverpa zea])	11.887	3.57134	2.37441628909E-9	6.44621417419E-8	yes	up	3.07	13.57	28.87	15.44	2.09	4.91	12.11	2.1	66.17	8.44	3.86	1.97	0.03	0.83	1.27	2.01	0.06	1.02	1.33	6.03	15.677	1.841	GO:0016020	CC:membrane;	K14788	NOL10, ENP2	------	------	ENOG410ZV5F	S:Function unknown)	------	------	------	------	------
TRINITY_DN1171_c0_g1	uncharacterized protein LOC114350564 isoform X1 [Ostrinia furnacalis])	0.354	-1.49944	6.51491480859E-5	0.000572012	yes	down	0.44	1.21	3.76	0.43	0.44	0.57	4.47	0.56	2.47	0.3	8.17	3.1	6.91	3.05	7.67	6.97	9.28	8.27	6.23	5.74	1.465	6.539	------	------	------	------	------	------	ENOG410XSTY;ENOG410XP6K	S:Function unknown);	sp|O77469|FBLN1_CAEEL;	Fibulin-1 OS=Caenorhabditis elegans OX=6239 GN=fbl-1 PE=1 SV=3;	PF21164;PF12947;PF07645;PF12662;PF00008;PF14670	Dumpy_DPY;EGF_3;EGF_CA;cEGF;EGF;FXa_inhibition	Dumpy, DPY module;EGF domain;Calcium-binding EGF domain;Complement Clr-like EGF-like;EGF-like domain;Coagulation Factor Xa inhibitory site
TRINITY_DN1171_c1_g1	uncharacterized protein LOC126367649, partial [Pectinophora gossypiella])	0.261	-1.93886	0.00131614	0.0072541	yes	down	0.03	0.04	0.07	0.01	0.05	0.02	0.35	0.01	0.07	0.01	0.49	0.12	0.34	0.08	0.62	0.45	0.48	0.4	0.72	0.2	0.066	0.39	------	------	------	------	------	------	ENOG410XP6K;ENOG410XSTY	S:Function unknown);	------	------	PF21164;PF12947;PF06247	Dumpy_DPY;EGF_3;Plasmod_Pvs28	Dumpy, DPY module;EGF domain;Pvs28 EGF domain
TRINITY_DN11726_c0_g1	toll-like receptor 6 [Ostrinia furnacalis])	0.207	-2.27321	0.000129058	0.00102207	yes	down	0	0.01	0.08	0.01	0	0.02	0.07	0	0.06	0	0.07	0.03	0.26	0.08	0.08	0.12	0.76	0.32	0.1	0.05	0.025	0.187	GO:0007165;GO:0016020	BP:signal transduction;CC:membrane;	------	------	------	------	COG4886	S:Function unknown)	sp|Q9VUN0|TOLL6_DROME;	Toll-like receptor 6 OS=Drosophila melanogaster OX=7227 GN=Toll-6 PE=1 SV=1;	PF13855;PF12799;PF14580;PF01462	LRR_8;LRR_4;LRR_9;LRRNT	Leucine rich repeat;Leucine Rich repeats (2 copies);Leucine-rich repeat;Leucine rich repeat N-terminal domain
TRINITY_DN11736_c0_g2	organic cation transporter protein-like [Galleria mellonella])	5.808	2.53808	0.00803142	0.0316672	yes	up	0.07	0.16	0.42	0.2	0	0.11	0	0.12	0.83	0	0	0	0	0.1	0	0	0	0.17	0.08	0.14	0.191	0.049	------	------	------	------	------	------	COG0477;ENOG410YDWJ	G:Carbohydrate transport and metabolism);	sp|Q9VCA2|ORCT_DROME;	Organic cation transporter protein OS=Drosophila melanogaster OX=7227 GN=Orct PE=1 SV=1;	PF07690;PF00083	MFS_1;Sugar_tr	Major Facilitator Superfamily;Sugar (and other) transporter
TRINITY_DN11738_c0_g1	mitochondrial glycine transporter B-like isoform X2 [Ostrinia furnacalis])	4.76	2.25095	2.65992269317E-11	1.06937801097E-9	yes	up	0.4	15.72	42	5.32	0.65	7.78	6.14	1.83	16.57	4.35	2.91	2.82	3.09	1.74	3.38	3.24	3.26	2.2	0.49	4.58	10.076	2.771	GO:1904983;GO:0005743;GO:0015187	BP:transmembrane glycine transport from cytosol to mitochondrion;CC:mitochondrial inner membrane;MF:glycine transmembrane transporter activity;	K15118	SLC25A38	------	------	ENOG410XRMK	U:Intracellular trafficking, secretion, and vesicular transport)	sp|Q6DE75|S2538_XENLA;	Mitochondrial glycine transporter OS=Xenopus laevis OX=8355 GN=slc25a38 PE=2 SV=1;	PF00153	Mito_carr	Mitochondrial carrier protein
TRINITY_DN1173_c0_g1	hypothetical protein SFRURICE_018582 [Spodoptera frugiperda])	10.522	3.39536	1.84215602751E-8	4.06265512366E-7	yes	up	502.04	70.02	333.59	1417.4	623.05	201.33	2170.04	364.57	242.36	474.6	164.51	116	9.75	308.77	46.58	127.27	216.61	425.41	76.82	146.5	639.9	163.822	GO:0046872	MF:metal ion binding;	K09542	CRYAB	map04213;map04141	Longevity regulating pathway - multiple species);Protein processing in endoplasmic reticulum)	ENOG410YERS	O:Posttranslational modification, protein turnover, chaperones)	sp|P82147|L2EFL_DROME;	Protein letha;	PF00011	HSP20	Hsp20/alpha crystallin family
TRINITY_DN1174_c0_g1	hypothetical protein K1T71_011290 [Dendrolimus kikuchii])	0.392	-1.35195	1.15539925677E-7	2.15738716778E-6	yes	down	0.08	1.05	2.92	0.78	0.35	0.36	0.53	0.6	1.79	0.21	1.67	2.99	7.75	2.06	2.57	2.63	6.72	5.87	1.14	3.02	0.867	3.642	------	------	K20173	RILPL1	------	------	ENOG410ZCJ1;ENOG4111K48	S:Function unknown);Z:Cytoskeleton)	sp|O76878|RIPL_DROME;	RILP-like protein homolog OS=Drosophila melanogaster OX=7227 GN=Rilpl PE=1 SV=1;	PF11461	RILP	Rab interacting lysosomal protein
TRINITY_DN1174_c0_g2	hypothetical protein K1T71_011290 [Dendrolimus kikuchii])	0.322	-1.63429	5.58505704381E-8	1.11867560931E-6	yes	down	0.04	0.16	0.58	0.22	0.06	0.16	0.62	0.09	0.47	0.13	0.69	0.73	2.12	0.53	0.52	0.93	4.35	3.08	0.48	1.24	0.253	1.467	------	------	K20173	RILPL1	------	------	ENOG410ZCJ1	S:Function unknown)	sp|O76878|RIPL_DROME;	RILP-like protein homolog OS=Drosophila melanogaster OX=7227 GN=Rilpl PE=1 SV=1;	PF09744	Jnk-SapK_ap_N	JNK_SAPK-associated protein-1
TRINITY_DN11764_c0_g2		33.186	5.05252	2.19187731274E-11	8.96473518955E-10	yes	up	0.31	0.3	0.46	0.07	0.04	1.99	1.13	0.63	1.1	0.16	0.07	0	0.06	0	0	0.04	0.1	0.24	0	0.04	0.619	0.055	------	------	------	------	------	------	------	------	------	------	------	------	------
TRINITY_DN11768_c0_g1	odorant receptor 47, partial [Achelura yunnanensis])	9.53	3.25252	0.00594659	0.0250191	yes	up	0.09	0.41	0.44	0.26	0.05	0	0	0	0.22	0	0	0.14	0	0	0	0	0.08	0	0	0	0.147	0.022	GO:0016020	CC:membrane;	K22984	OR	------	------	ENOG4110RXG	S:Function unknown)	------	------	PF02949	7tm_6	7tm Odorant receptor
TRINITY_DN1177_c0_g1	unnamed protein product [Danaus chrysippus])	2.141	1.09861	0.000118887	0.000953653	yes	up	9.77	26.76	85.77	22.13	9.04	10.99	69.15	19.36	102.58	19.4	28.43	23.17	35.63	19.1	37.56	28.42	30.39	24.34	13.87	42.82	37.495	28.373	GO:0016020	CC:membrane;	K23544	SERINC1	------	------	ENOG410XP7K;ENOG410XT5U	S:Function unknown);	sp|B0X1Q4|RUMI_CULQU;	O-glucosyltransferase rumi homolog OS=Culex quinquefasciatus OX=7176 GN=CPIJ013394 PE=3 SV=1;	PF03348	Serinc	Serine incorporator (Serinc)
TRINITY_DN11786_c0_g1	unnamed protein product [Euphydryas editha])	0.061	-4.02876	0.000214175	0.00158346	yes	down	0	0	0	0	0	0	0	0	0	0	0.05	0.39	0.49	0	0.39	0.05	0.4	0.51	0.26	0.05	0	0.259	------	------	------	------	------	------	------	------	------	------	------	------	------
TRINITY_DN11786_c0_g2	fatty acyl-CoA reductase wat-like [Papilio machaon])	0.129	-2.95669	1.79933222064E-6	2.51986127107E-5	yes	down	0.02	0.66	7.37	0.82	0.03	0.59	8.46	0.11	5.84	0.04	11.48	15.63	65.64	6.24	13.89	25.08	35.93	31.29	4.01	19.33	2.394	22.852	GO:1901568;GO:0016020;GO:0102965;GO:0080019	BP:fatty acid derivative metabolic process;CC:membrane;MF:alcohol-forming fatty acyl-CoA reductase activity;MF:fatty-acyl-CoA reductas;	K13356	FAR	map04146;map00073;map04212	Peroxisome);Cutin, suberine and wax biosynthesis);Longevity regulating pathway - worm)	ENOG410XS7R	S:Function unknown)	sp|Q8MS59|WAT_DROME;	Fatty acyl-CoA reductase wat OS=Drosophila melanogaster OX=7227 GN=wat PE=1 SV=1;	PF07993;PF03015;PF01370;PF01073;PF02719;PF16363;PF08659	NAD_binding_4;Sterile;Epimerase;3Beta_HSD;Polysacc_synt_2;GDP_Man_Dehyd;KR	Male sterility protein;Male sterility protein;NAD dependent epimerase/dehydratase family;3-beta hydroxysteroid dehydrogenase/isomerase family;Polysaccharide biosynthesis protein;GDP-mannose 4,6 dehydratase;KR domain
TRINITY_DN11798_c0_g4		18.121	4.17957	0.00979688	0.0373325	yes	up	0	0	1	0	0	0	0.74	0	0.48	0	0	0	0	0	0	0	0.03	0	0.02	0.06	0.222	0.011	------	------	------	------	------	------	------	------	------	------	------	------	------
TRINITY_DN1183_c0_g3		0.149	-2.74676	0.00961205	0.0367449	yes	down	0	0	0	0	0	0	0	0	0	0	0.34	0.21	0.04	0.04	0.08	0.15	0.05	0.13	0	0.31	0	0.135	------	------	------	------	------	------	------	------	------	------	------	------	------
TRINITY_DN11842_c0_g1	hypothetical protein K1T71_001036 [Dendrolimus kikuchii])	2.327	1.21833	2.6159282635E-5	0.000262452	yes	up	4.07	8.69	23.76	8.69	3.94	5.68	15.88	5.92	26.75	8.14	9.64	7.63	7.94	7.95	10.87	10.58	8.26	6.03	5.29	10.15	11.152	8.434	GO:0006357;GO:0016538	BP:regulation of transcription from RNA polymerase II promoter;MF:cyclin-dependent protein serine/threonine kinase regulator activity;	K23326	CCNK	------	------	COG5333;COG5333;COG5333	D:Cell cycle control, cell division, chromosome partitioning);K:Transcription);L:Replication, recombination and repair)	sp|F1QMB9|CCNK_DANRE;	Cyclin-K OS=Danio rerio OX=7955 GN=ccnk PE=2 SV=3;	PF00134;PF21797	Cyclin_N;CycT2-like_C	Cyclin, N-terminal domain;Cyclin-T2-like, C-terminal domain
TRINITY_DN11846_c0_g1		33.853	5.0812	5.79830014399E-11	2.19955832776E-9	yes	up	0.72	15.83	69.86	6.35	0.41	4.02	10.22	3.69	75.19	5.47	0	0	2.25	0	2	0	0	0	0.42	0.98	19.176	0.565	------	------	------	------	------	------	------	------	------	------	------	------	------
TRINITY_DN1185_c0_g1	hypothetical protein O0L34_g8476 [Tuta absoluta])	10.768	3.42867	0.000129598	0.00102537	yes	up	5.36	51.34	7.64	18.44	48.6	71.44	0.6	45.32	2.39	21.17	1.29	6.31	0.06	5.32	3.01	1.32	0.28	2.91	18.8	7.68	27.23	4.698	GO:0006012;GO:0005737;GO:0004335;GO:0005524	BP:galactose metabolic process;CC:cytoplasm;MF:galactokinase activity;MF:ATP binding;	K00849	galK	map00520;map01250;map00052	Amino sugar and nucleotide sugar metabolism);Biosynthesis of nucleotide sugars);Galactose metabolism)	COG0153	G:Carbohydrate transport and metabolism)	sp|A6H768|GALK1_BOVIN;	Galactokinase OS=Bos taurus OX=9913 GN=GALK1 PE=2 SV=2;	PF10509;PF00288;PF08544	GalKase_gal_bdg;GHMP_kinases_N;GHMP_kinases_C	Galactokinase galactose-binding signature;GHMP kinases N terminal domain;GHMP kinases C terminal
TRINITY_DN11878_c0_g1	calumenin-B [Manduca sexta])	3.264	1.70648	6.50109106155E-6	7.90527028143E-5	yes	up	20.86	116.63	319.15	148.79	44.17	105.7	49.6	57.66	229.48	134.81	185.58	33.98	30.09	35.5	39.98	106.69	29.32	41.52	43.27	139.61	122.685	68.554	GO:0005509	MF:calcium ion binding;	K23901	CALU	------	------	ENOG410XRVE	S:Function unknown)	sp|B5X4E0|CALUB_SALSA;	Calumenin-B OS=Salmo salar OX=8030 GN=calub PE=2 SV=1;	PF13499;PF00036;PF13405;PF13202	EF-hand_7;EF-hand_1;EF-hand_6;EF-hand_5	EF-hand domain pair;EF hand;EF-hand domain;EF hand
TRINITY_DN1187_c0_g1	leucine rich repeat domain-containing protein [Phthorimaea operculella])	0.146	-2.77339	4.99451270026E-10	1.55431085051E-8	yes	down	0.23	1.05	1.36	1.07	0.14	0.21	0.47	0.88	1.68	0.11	14.52	8.51	18.51	1.9	8.36	12.99	1.86	17.44	4.17	5.12	0.72	9.338	GO:0040011;GO:0006955;GO:0002224;GO:0006508;GO:0016020;GO:0071944;GO:0008241;GO:0004888;GO:0008237	BP:locomotion;BP:immune response;BP:toll-like receptor signaling pathway;BP:proteolysis;CC:membrane;CC:cell periphery;MF:peptidyl-dipeptidase activity;MF:transmembrane signaling receptor activity;MF:metallopeptidase activity;	K18809	TL	map04624	Toll and Imd signaling pathway)	------	------	------	------	PF13855;PF12799;PF13306	LRR_8;LRR_4;LRR_5	Leucine rich repeat;Leucine Rich repeats (2 copies);BspA type Leucine rich repeat region (6 copies)
TRINITY_DN11894_c0_g1	probable nuclear hormone receptor HR38 isoform X2 [Nymphalis io])	0.364	-1.45902	0.000827569	0.00495804	yes	down	0.01	0.21	0.16	0.02	0.04	0.04	0.02	0.02	0	0.01	0.3	0.48	0.46	0.3	0.05	0.45	1.16	0.45	0.46	0.13	0.053	0.424	GO:0006351;GO:0005634;GO:0043565;GO:0003700;GO:0008270;GO:0004879	BP:transcription, DNA-templated;CC:nucleus;MF:sequence-specific DNA binding;MF:transcription factor activity, sequence-specific DNA binding;MF:zinc ion binding;MF:RNA polymerase II transcription factor activity, ligand-activated sequence-specific DNA binding;	K08558	NR4A2, NURR1	map04928;map04925	Parathyroid hormone synthesis, secretion and action);Aldosterone synthesis and secretion)	ENOG410YWNC	K:Transcription)	sp|P49870|HR38_BOMMO;	Probable nuclear hormone receptor HR38;	PF00105;PF00104	zf-C4;Hormone_recep	Zinc finger, C4 type (two domains);Ligand-binding domain of nuclear hormone receptor
TRINITY_DN1189_c0_g1	cytochrome P450 28 [Streltzoviella insularis])	19.158	4.25989	4.66552768585E-8	9.52663338527E-7	yes	up	0.17	11.66	52.21	1.92	0.2	1.74	21.88	0.3	97.98	1.84	1.09	0.22	0.04	0.55	0.34	0.96	0.05	0.35	0.11	5.9	18.99	0.961	GO:0005506;GO:0016705;GO:0004497;GO:0020037	MF:iron ion binding;MF:oxidoreductase activity, acting on paired donors, with incorporation or reduction of molecular oxygen;MF:monooxygenase activity;MF:heme binding;	K14999	CYP6	------	------	COG2124	Q:Secondary metabolites biosynthesis, transport and catabolism)	sp|Q27664|CP6B2_HELAM;	Cytochrome P450 6B2 OS=Helicoverpa armigera OX=29058 GN=CYP6B2 PE=2 SV=1;	PF00067	p450	Cytochrome P450
TRINITY_DN118_c0_g1	Arylphorin subunit alpha [Papilio machaon])	5.829	2.54329	2.92334109526E-5	0.000288893	yes	up	22.68	430.4	157.34	86.96	28.23	233.99	106.99	29.43	64.38	239.91	123.54	50.79	0	30.13	2.18	47.42	8.45	79.62	15.03	139.29	140.031	49.645	GO:0005576	CC:extracellular region;	------	------	------	------	ENOG410XR2D	S:Function unknown)	sp|Q24995|ARY_GALME;	Arylphorin OS=Galleria mellonella OX=7137 GN=LOC113516268 PE=1 SV=1;	PF03722;PF00372	Hemocyanin_N;Hemocyanin_M	Hemocyanin, all-alpha domain;Hemocyanin, copper containing domain
TRINITY_DN1190_c0_g1	uncharacterized protein LOC119833925 [Zerene cesonia])	2.067	1.04725	0.00779012	0.030956	yes	up	452.31	594.1	1041.28	1197.88	829.23	524.83	2040.82	676.1	1906.23	678.39	1454.9	736.71	843.6	868.13	1555.44	1215.08	783.66	697.47	796.5	1257.02	994.117	1020.85	GO:0006412;GO:1990904;GO:0005840;GO:0003735	BP:translation;CC:ribonucleoprotein complex;CC:ribosome;MF:structural constituent of ribosome;	K02983	RP-S30e, RPS30	map03010;map05171	Ribosome);Coronavirus disease - COVID-19)	ENOG41123KC	J:Translation, ribosomal structure and biogenesis)	sp|P62862|RS30_MOUSE;	Ubiquitin-like FUBI-ribosomal protein eS30 fusion protein OS=Mus musculus OX=10090 GN=Fau PE=1 SV=2;	PF04758;PF00240	Ribosomal_S30;ubiquitin	Ribosomal protein S30;Ubiquitin family
TRINITY_DN11920_c0_g1	uncharacterized protein LOC692458 [Bombyx mori])	0.407	-1.2957	0.00106111	0.00606139	yes	down	0.25	0.74	0.64	0.48	0.04	0.7	0.85	0.05	0.29	0.23	2.95	1.33	2.96	1.9	0.96	2.78	6.4	2.84	0.36	0.82	0.427	2.33	GO:0006633;GO:0016020;GO:0005789;GO:0017105;GO:0016717;GO:0046872	BP:fatty acid biosynthetic process;CC:membrane;CC:endoplasmic reticulum membrane;MF:acyl-CoA delta11-desaturase activity;MF:oxidoreductase activity, acting on paired donors, with oxidation of a pair of donors resulting in the reduction of molecular oxygen to two molecules of water;MF:metal ion binding;	K00507	SCD, desC	map04936;map04152;map01040;map03320;map04212	Alcoholic liver disease);AMPK signaling pathway);Biosynthesis of unsaturated fatty acids);PPAR signaling pathway);Longevity regulating pathway - worm)	COG1398	I:Lipid transport and metabolism)	sp|O44390|ACO11_TRINI;	Acyl-CoA Delt;	PF00487	FA_desaturase	Fatty acid desaturase
TRINITY_DN11926_c0_g2	unnamed protein product [Parnassius apollo])	2.036	1.02565	0.000401692	0.00270017	yes	up	42.26	148.16	161.17	229.36	52.25	169.52	94.51	82.85	74.64	122.39	170.4	107.37	170.54	118.04	60.71	154.15	204.74	189.97	48.13	181.61	117.711	140.566	GO:0006457;GO:0016020;GO:0003755	BP:protein folding;CC:membrane;MF:peptidyl-prolyl cis-trans isomerase activity;	K03768	PPIB, ppiB	------	------	ENOG410Z0G4	O:Posttranslational modification, protein turnover, chaperones)	sp|P52013|CYP5_CAEEL;	Peptidyl-prolyl cis-trans isomerase 5 OS=Caenorhabditis elegans OX=6239 GN=cyn-5 PE=1 SV=2;	PF00160	Pro_isomerase	Cyclophilin type peptidyl-prolyl cis-trans isomerase/CLD
TRINITY_DN11944_c0_g1	GNS1/SUR4 family domain-containing protein [Phthorimaea operculella])	5.554	2.47348	0.000901532	0.00532709	yes	up	0	1.42	3.84	0	0.03	0.21	3.63	0	1.42	0.16	0.57	0.2	0.09	0.31	0.06	0.45	0.23	0.3	0.02	0.4	1.071	0.263	GO:0006633;GO:0016020;GO:0009922	BP:fatty acid biosynthetic process;CC:membrane;MF:fatty acid elongase activity;	------	------	------	------	ENOG410XRWT	I:Lipid transport and metabolism)	sp|Q9GZR5|ELOV4_HUMAN;	Elongation of very long chain fatty acids protein 4 OS=Homo sapiens OX=9606 GN=ELOVL4 PE=1 SV=1;	PF15083;PF21410	Colipase-like;MAP6	Colipase-like;Microtubule-associated protein 6
TRINITY_DN11944_c0_g2	elongation of very long chain fatty acids protein 4 isoform X1 [Bicyclus anynana])	157.845	7.30237	2.90053286789E-46	1.94973819379E-43	yes	up	1.26	41.66	21.35	8.6	0.72	10.37	9.68	1.33	3.47	7.54	0.2	0.05	0.15	0.13	0	0.34	0.14	0.22	0	0.21	10.598	0.144	GO:0006633;GO:0016020;GO:0009922	BP:fatty acid biosynthetic process;CC:membrane;MF:fatty acid elongase activity;	------	------	------	------	ENOG410XRWT	I:Lipid transport and metabolism)	sp|Q9GZR5|ELOV4_HUMAN;	Elongation of very long chain fatty acids protein 4 OS=Homo sapiens OX=9606 GN=ELOVL4 PE=1 SV=1;	PF01151	ELO	GNS1/SUR4 family
TRINITY_DN11949_c0_g1	NADH dehydrogenase subunit 4 [Eterusia aedea])	0.443	-1.1758	0.00087905	0.00522363	yes	down	10.93	520.43	997.63	517.29	27.55	223.96	87.35	84.21	147.7	91.61	1467.12	665.69	987.93	840.24	333.49	1105.66	1229.73	1094.1	127.65	1261.56	270.866	911.317	GO:0042773;GO:0070469;GO:0031966;GO:0008137	BP:ATP synthesis coupled electron transport;CC:respiratory chain;CC:mitochondrial membrane;MF:NADH dehydrogenas;	K03881	ND4	map04714;map04723;map05208;map05012;map05010;map05016;map05014;map05415;map00190;map05022;map05020	Thermogenesis);Retrograde endocannabinoid signaling);Chemical carcinogenesis - reactive oxygen species);Parkinson disease);Alzheimer disease);Huntington disease);Amyotrophic lateral sclerosis);Diabetic cardiomyopathy);Oxidative phosphorylation);Pathways of neurodegeneration - multiple diseases);Prion disease)	COG1008	C:Energy production and conversion)	sp|Q34048|NU4M_CERCA;	NADH-ubiquinone oxidoreductase chain 4 OS=Ceratitis capitata OX=7213 GN=ND4 PE=3 SV=2;	PF00361	Proton_antipo_M	Proton-conducting membrane transporter
TRINITY_DN11953_c0_g1		0.18	-2.47523	2.4208818235E-6	3.2783764158E-5	yes	down	0	0.07	1.45	0	0.01	0.43	1.77	0	0	0	0.6	0.82	0.71	0.92	1.23	0.74	1.24	1.48	0.23	1.09	0.373	0.906	------	------	------	------	------	------	------	------	------	------	------	------	------
TRINITY_DN11953_c0_g2	unnamed protein product [Parnassius apollo])	2.117	1.08178	0.00022077	0.00162578	yes	up	0.03	0.86	1.91	0.87	0.38	0.72	0.62	0.1	0.85	0.19	0.56	0.34	0.48	0.52	0.26	0.63	0.5	0.83	0.28	0.53	0.653	0.493	GO:0016491	MF:oxidoreductase activity;	------	------	------	------	ENOG410ZDH9	S:Function unknown)	------	------	------	------	------
TRINITY_DN11953_c0_g3		12.585	3.6536	0.010494	0.0393555	yes	up	0	1.47	2.14	0.4	0	0	1.28	0	3.65	0	0	0	0	0	0	0.4	0	0	0	0	0.894	0.04	------	------	------	------	------	------	------	------	------	------	------	------	------
TRINITY_DN11960_c0_g1	uncharacterized protein LOC118263036 [Spodoptera frugiperda])	6.082	2.60448	3.93564123005E-6	5.04488564997E-5	yes	up	0.1	0.3	0.17	0.19	0.05	0.16	0.08	0.64	0.24	0.11	0.08	0.03	0.13	0.06	0.11	0.2	0.06	0.16	0.05	0.07	0.204	0.095	------	------	K18741	NANOS1, NOS1	------	------	ENOG41121KZ	S:Function unknown)	sp|P60323|NANO3_HUMAN;	Nanos homolog 3 OS=Homo sapiens OX=9606 GN=NANOS3 PE=1 SV=1;	PF05741	zf-nanos	Nanos RNA binding domain
TRINITY_DN11967_c0_g1	acyl-coenzyme A thioesterase 13 [Plutella xylostella])	0.139	-2.84369	3.21215725814E-5	0.000313293	yes	down	0	0.07	0.3	0.12	0	0	0.07	0	0	0	0.45	0.58	1.21	0.34	0.24	0.35	1.17	1.35	0.07	0.24	0.056	0.6	GO:0047617	MF:acyl-CoA hydrolase activity;	K17362	ACOT13	------	------	COG2050	Q:Secondary metabolites biosynthesis, transport and catabolism)	sp|Q9CQR4|ACO13_MOUSE;	Acyl-coenzyme A thioesterase 13 OS=Mus musculus OX=10090 GN=Acot13 PE=1 SV=1;	PF03061	4HBT	Thioesterase superfamily
TRINITY_DN11970_c0_g3	hypothetical protein HF086_017666 [Spodoptera exigua])	13.644	3.77015	0.000755947	0.00459984	yes	up	0	0	1.44	0.2	0.28	0.09	0.9	0	0.52	0	0.1	0	0.09	0	0	0	0.2	0	0	0	0.343	0.039	GO:0005634;GO:0000981;GO:0003677	CC:nucleus;MF:RNA polymerase II transcription factor activity, sequence-specific DNA binding;MF:DNA binding;	K15607	TLX3, HOX11L2	map05202	Transcriptional misregulation in cancer)	ENOG411188D	K:Transcription)	------	------	------	------	------
TRINITY_DN11976_c0_g1	hypothetical protein O3G_MSEX006162 [Manduca sexta])	12.242	3.6138	0.00442694	0.0196552	yes	up	0	0	0	0.68	0	0.2	0.75	0	0.38	0.14	0.07	0.06	0	0	0	0	0	0	0	0.15	0.215	0.028	GO:0006508;GO:0004252	BP:proteolysis;MF:serine-type endopeptidase activity;	K09635	TMPRSS4	map05164	Influenza A)	COG5640	O:Posttranslational modification, protein turnover, chaperones)	sp|P35034|TRYP_PLEPL;	Trypsin OS=Pleuronectes platessa OX=8262 PE=2 SV=1;	PF00089	Trypsin	Trypsin
TRINITY_DN1197_c0_g1	uncharacterized protein LOC113509387 isoform X2 [Galleria mellonella])	2.589	1.3725	7.04840095324E-7	1.08668236715E-5	yes	up	0.24	4.63	5.71	2.14	0.39	1.52	0.83	1.26	5.78	1.23	1.19	1.23	1.68	1.57	1.23	1.24	2.02	1.73	0.62	1.74	2.373	1.425	------	------	------	------	------	------	COG4339;ENOG410ZJGY;ENOG4110WD6	S:Function unknown);	------	------	------	------	------
TRINITY_DN11980_c0_g3		0.136	-2.87366	0.000287312	0.0020202	yes	down	0	0.13	0.09	0	0	0	0	0	0	0	0.25	0.24	0.16	0.16	0.24	0.22	0.21	0.28	0.24	0.08	0.022	0.208	------	------	------	------	------	------	------	------	------	------	------	------	------
TRINITY_DN11988_c0_g2	spliceosome-associated protein CWC27 homolog isoform X2 [Colias croceus])	2.094	1.06639	0.00732863	0.029513	yes	up	0.02	0.38	1.33	0.3	0.08	0.3	0.56	0.11	0.71	0.25	0.6	0.07	0.3	0.03	0.34	0.19	0.44	0.24	0.3	0.2	0.404	0.271	GO:0006457;GO:0003755	BP:protein folding;MF:peptidyl-prolyl cis-trans isomerase activity;	K12737	SDCCAG10	------	------	COG0652	O:Posttranslational modification, protein turnover, chaperones)	sp|Q7ZW86|CWC27_DANRE;	Spliceosome-associated protein CWC27 homolog OS=Danio rerio OX=7955 GN=cwc27 PE=2 SV=1;	PF00160	Pro_isomerase	Cyclophilin type peptidyl-prolyl cis-trans isomerase/CLD
TRINITY_DN11991_c0_g1		0.097	-3.37081	0.00160127	0.008521	yes	down	0	0	0	0	0	0	0	0	0	0	0.15	0.04	0.35	0.11	0.13	0	0.15	0.57	0.24	0.05	0	0.179	------	------	------	------	------	------	------	------	------	------	------	------	------
TRINITY_DN11996_c0_g1	unnamed protein product [Arctia plantaginis])	0.34	-1.55653	0.000808395	0.00486397	yes	down	0.02	0.17	0.43	0.08	0	0.03	0.14	0	0.02	0.03	0.23	0.2	0.58	0.34	0.04	0.48	0.98	0.38	0.13	0.44	0.092	0.38	GO:0046872;GO:0008270	MF:metal ion binding;MF:zinc ion binding;	K04511	PRICKLE	map04310	Wnt signaling pathway)	ENOG410XP0W	S:Function unknown)	sp|Q174I2|PRIC1_AEDAE;	Protein prickle OS=Aedes aegypti OX=7159 GN=pk PE=3 SV=1;	PF00412	LIM	LIM domain
TRINITY_DN1199_c0_g1	hypothetical protein O3G_MSEX004947 [Manduca sexta])	5.137	2.3608	5.27385989411E-5	0.000474853	yes	up	0.34	13.58	3.45	3.91	0.65	6.19	1.43	1.64	0.65	4.33	4.7	1.44	0.13	0.09	0.81	2.39	0.97	2.65	0.73	0.57	3.617	1.448	GO:0016310;GO:0016301;GO:0005524	BP:phosphorylation;MF:kinase activity;MF:ATP binding;	------	------	------	------	COG0574	G:Carbohydrate transport and metabolism)	sp|O34796|YVKC_BACSU;	Uncharacterized phosphotransferase YvkC OS=Bacillus subtilis;	PF01326;PF00391	PPDK_N;PEP-utilizers	Pyruvate phosphate dikinase, AMP/ATP-binding domain;PEP-utilising enzyme, mobile domain
TRINITY_DN119_c0_g2		0.222	-2.1697	0.00503615	0.0218181	yes	down	0	0.03	0.06	0.04	0.03	0	0	0	0	0.02	0.29	0.11	0.13	0.03	0	0.13	0.14	0.55	0.09	0.07	0.018	0.154	------	------	------	------	------	------	------	------	------	------	------	------	------
TRINITY_DN11_c0_g1	cytochrome P450 CYP304F2 [Zygaena filipendulae])	11.181	3.48293	8.98985916968E-8	1.72066723629E-6	yes	up	357.58	2433.74	1043.52	707.56	402.34	1038.13	260.7	509.15	368.93	1636.48	194.73	176.72	0.97	232.33	100.42	132.09	14.83	215.69	157.72	425.06	875.813	165.056	GO:0016020;GO:0005506;GO:0016705;GO:0004497;GO:0020037	CC:membrane;MF:iron ion binding;MF:oxidoreductase activity, acting on paired donors, with incorporation or reduction of molecular oxygen;MF:monooxygenase activity;MF:heme binding;	------	------	------	------	COG2124	Q:Secondary metabolites biosynthesis, transport and catabolism)	sp|Q9VG17|CP304_DROME;	Probable cytochrome P450 304a1 OS=Drosophila melanogaster OX=7227 GN=Cyp304a1 PE=2 SV=2;	PF00067	p450	Cytochrome P450
TRINITY_DN11_c0_g2	tudor and KH domain-containing protein homolog isoform X1 [Galleria mellonella])	0.475	-1.07343	1.30858996965E-5	0.000145154	yes	down	0.13	1.11	2.87	0.95	0.1	0.49	0.73	0.18	0.71	0.53	3.73	2.35	4.65	1.68	0.49	2.92	4.57	4.2	0.54	2.62	0.78	2.775	GO:0010468;GO:0016020;GO:0003723	BP:regulation of gene expression;CC:membrane;MF:RNA binding;	K18406	TDRKH, TDRD2	------	------	ENOG410Z0DP	S:Function unknown)	sp|H9JD76|TDRKH_BOMMO;	Tudor and KH domain-containing protein homolog OS=Bombyx mori OX=7091 GN=PAPI PE=1 SV=2;	PF00567;PF00013	TUDOR;KH_1	Tudor domain;KH domain
TRINITY_DN12006_c0_g1	L-dopachrome tautomerase yellow-f2-like [Galleria mellonella])	6.453	2.69006	1.91416237085E-10	6.48538279076E-9	yes	up	4.86	17.42	22.71	14.97	12.15	7.52	9.69	3.6	21	11.51	6.03	4.59	2.58	3.1	2.75	4.49	1.26	1.7	1.85	14.41	12.543	4.276	------	------	K22203	DCE	map00350	Tyrosine metabolism)	ENOG410YB1P	S:Function unknown)	sp|Q9VG08|YELF2_DROME;	L-dopachrome tautomerase yellow-f2 OS=Drosophila melanogaster OX=7227 GN=yellow-f2 PE=1 SV=2;	PF03022	MRJP	Major royal jelly protein
TRINITY_DN12009_c0_g2		0.267	-1.90665	1.02846855965E-12	5.43254451027E-11	yes	down	0.01	0.08	0.28	0.03	0.04	0.06	0.13	0.02	0.14	0.03	0.56	0.3	0.75	0.28	0.29	0.58	0.91	1.26	0.14	0.35	0.082	0.542	------	------	------	------	------	------	------	------	------	------	------	------	------
TRINITY_DN12011_c0_g1		8.146	3.02611	0.00335842	0.0156079	yes	up	0	0.12	0.51	0	0.03	0.04	0.56	0.06	1.27	0.05	0.19	0	0	0	0	0.15	0	0	0	0.15	0.264	0.049	------	------	------	------	------	------	------	------	------	------	------	------	------
TRINITY_DN1201_c0_g1	hypothetical protein K1T71_006385 [Dendrolimus kikuchii])	2.162	1.1125	8.98690242508E-8	1.72066723629E-6	yes	up	3.43	15.42	71.75	17.67	5.5	10.59	35.02	8.19	31.14	15.55	24.58	13.95	17.59	10.65	9.88	18.86	16.17	17.27	4.13	34.71	21.426	16.779	GO:0006511;GO:0005737;GO:0019773;GO:0005634	BP:ubiquitin-dependent protein catabolic process;CC:cytoplasm;CC:proteasome core complex, alpha-subunit complex;CC:nucleus;	K02730	PSMA6	map03050;map05012;map05010;map05016;map05017;map05014;map05022;map05020	Proteasome);Parkinson disease);Alzheimer disease);Huntington disease);Spinocerebellar ataxia);Amyotrophic lateral sclerosis);Pathways of neurodegeneration - multiple diseases);Prion disease)	ENOG410XR7X	O:Posttranslational modification, protein turnover, chaperones)	sp|Q2YDE4|PSA6_BOVIN;	Proteasome subunit alpha type-6 OS=Bos taurus OX=9913 GN=PSMA6 PE=1 SV=1;	PF00227;PF10584	Proteasome;Proteasome_A_N	Proteasome subunit;Proteasome subunit A N-terminal signature
TRINITY_DN12024_c0_g1		0.318	-1.65138	7.05120584777E-6	8.45575542497E-5	yes	down	0.04	0.23	0.72	0.22	0.12	0.11	0.15	0.12	0.33	0.02	1.35	0.88	1.45	0.3	0.19	1.15	2.13	2.64	0.14	1.16	0.206	1.139	------	------	------	------	------	------	------	------	------	------	------	------	------
TRINITY_DN1202_c1_g1	uncharacterized protein LOC113494889 [Trichoplusia ni])	2.267	1.18047	0.000153426	0.00118926	yes	up	0.77	8.01	20.34	8.56	0.66	5.52	9.51	1.63	4.21	5.28	23.37	2.23	3.39	1.69	2.68	10.41	5.08	2.72	2.95	7.62	6.449	6.214	GO:0006355;GO:0006351;GO:0005643;GO:0005634;GO:0003677;GO:0046872	BP:regulation of transcription, DNA-templated;BP:transcription, DNA-templated;CC:nuclear pore;CC:nucleus;MF:DNA binding;MF:metal ion binding;	------	------	------	------	ENOG410Z0WC	S:Function unknown)	------	------	------	------	------
TRINITY_DN1204_c0_g1	unnamed protein product [Euphydryas editha])	6.531	2.70733	5.27742399668E-5	0.000474853	yes	up	1.61	5.02	2.39	5.25	1.8	4.28	1.22	1.67	3.34	4.44	2.8	1.14	0	1.64	0.34	0.95	0.2	0.91	1.08	2.1	3.102	1.116	------	------	K14157	AASS	map00310	Lysine degradation)	COG1748	E:Amino acid transport and metabolism)	sp|A8E657|AASS_BOVIN;	Alpha-aminoadipic semialdehyde synthase, mitochondrial OS=Bos taurus OX=9913 GN=AASS PE=2 SV=1;	PF16653;PF05222;PF03435;PF01262	Sacchrp_dh_C;AlaDh_PNT_N;Sacchrp_dh_NADP;AlaDh_PNT_C	Saccharopine dehydrogenase C-terminal domain;Alanine dehydrogenase/PNT, N-terminal domain;Saccharopine dehydrogenase NADP binding domain;Alanine dehydrogenase/PNT, C-terminal domain
TRINITY_DN1205_c0_g1		0.206	-2.28257	0.000508782	0.00330247	yes	down	0	0	0.79	0.2	0.02	0.28	0	0.05	0	0.04	1.02	0.26	1.62	0.72	0.98	0.66	1.67	3.23	0.02	0.47	0.138	1.065	------	------	------	------	------	------	------	------	------	------	------	------	------
TRINITY_DN1206_c0_g1	L-ascorbate oxidase-like isoform X1 [Bombyx mandarina])	0.277	-1.85191	0.000488821	0.0031852	yes	down	0.09	2.39	1.16	0.42	0.69	0.46	0.68	0.83	0.17	0.06	3.34	1.28	16.08	0.99	3.11	6.22	20.11	11.66	1.24	4.8	0.695	6.883	GO:0052716;GO:0005507;GO:0016491	MF:hydroquinon;MF:copper ion binding;MF:oxidoreductase activity;	------	------	------	------	COG2132	Q:Secondary metabolites biosynthesis, transport and catabolism)	sp|Q96WM9|LAC2_BOTFU;	Laccase-2 OS=Botryotinia fuckeliana OX=40559 GN=lcc2 PE=2 SV=1;	PF07732;PF07731;PF00394	Cu-oxidase_3;Cu-oxidase_2;Cu-oxidase	Multicopper oxidase;Multicopper oxidase;Multicopper oxidase
TRINITY_DN12076_c0_g1	protein yellow-like [Leguminivora glycinivorella])	0.432	-1.2104	0.00100809	0.00583971	yes	down	0.98	2.21	4.64	3.56	1.88	2.96	3.21	1.2	3.97	2	26.62	5.73	17.06	11.11	8.26	18.73	20.95	5.62	10.43	3.6	2.661	12.811	------	------	------	------	------	------	ENOG410XSI3	S:Function unknown)	sp|Q9BI17|YELL_DROYA;	Protein yellow OS=Drosophila yakuba OX=7245 GN=y PE=3 SV=1;	PF03022	MRJP	Major royal jelly protein
TRINITY_DN1207_c0_g2	LOW QUALITY PROTEIN: histone-lysine N-methyltransferase SETMAR-like, partial [Papilio machaon])	0.095	-3.39596	3.56344319801E-10	1.134160283E-8	yes	down	0	0.24	0.21	0.06	0.03	0.01	0.13	0.01	0.01	0.1	0.56	0.84	1.61	0.59	0.85	0.65	2.58	0.57	1.3	0.4	0.08	0.995	GO:0003676	MF:nucleic acid binding;	K11433	SETMAR	map00310	Lysine degradation)	COG0507;COG2940;ENOG4111GY5	L:Replication, recombination and repair);S:Function unknown);S:Function unknown)	sp|Q53H47|SETMR_HUMAN;	Histone-lysine N-methyltransferase SETMAR OS=Homo sapiens OX=9606 GN=SETMAR PE=1 SV=2;	------	------	------
TRINITY_DN12083_c0_g1	Niemann Pick type C [Histia rhodope])	7.361	2.87998	3.3372616551E-6	4.36441105945E-5	yes	up	93.03	387.61	179	349.66	72.25	113.37	109.93	102.35	244.62	180.37	91.47	50.59	0.62	43.28	40.91	53.97	1.86	15.53	63.66	82.19	183.219	44.408	------	------	K13443	NPC2	map04979;map04142	Cholesterol metabolism);Lysosome)	ENOG4111D1U;ENOG41122NY	S:Function unknown);	------	------	PF02221	E1_DerP2_DerF2	ML domain
TRINITY_DN12104_c0_g1	unnamed protein product [Euphydryas editha])	2.005	1.00377	0.00143217	0.00777882	yes	up	0.84	1.58	3.27	1.62	0.5	0.38	2.33	0.79	1.1	0.6	2.29	0.94	2.17	0.92	0.71	1.88	2.36	2.03	0.21	1.45	1.301	1.496	GO:0010468;GO:0005737;GO:0000178;GO:0005730;GO:0003723	BP:regulation of gene expression;CC:cytoplasm;CC:exosom;CC:nucleolus;MF:RNA binding;	K03681	RRP40, EXOSC3	map03018	RNA degradation)	COG1097	J:Translation, ribosomal structure and biogenesis)	sp|Q8IPX7|EXOS3_DROME;	Exosome complex component RRP40 OS=Drosophila melanogaster OX=7227 GN=Rrp40 PE=1 SV=1;	PF21262;PF15985;PF18311;PF21266;PF21261	RRP40_S1;KH_6;Rrp40_N;RRP4_S1;RRP40_N_mamm	Exosome complex component RRP40, S1 domain;KH domain;Exosome complex exonuclease Rrp40 N-terminal domain;RRP4, S1 domain;Mammalian exosome complex component RRP40, N-terminal
TRINITY_DN12105_c0_g1	unnamed protein product [Spodoptera exigua])	19.266	4.26801	0.00127736	0.00706586	yes	up	0	0.4	3.71	0	0	0.15	1.65	0	8.12	0.16	0	0	0	0	0	0.17	0	0	0	1.46	1.419	0.163	GO:0003676	MF:nucleic acid binding;	------	------	------	------	COG2940	S:Function unknown)	sp|Q53H47|SETMR_HUMAN;	Histone-lysine N-methyltransferase SETMAR OS=Homo sapiens OX=9606 GN=SETMAR PE=1 SV=2;	------	------	------
TRINITY_DN12127_c0_g1	protein Wnt-6 [Vanessa tameamea])	0.262	-1.93382	3.85029418326E-8	8.01786787481E-7	yes	down	0.19	1.36	2.18	1.19	0.34	0.6	0.34	0.78	0.9	1.03	11.98	4.83	6.99	4.08	6.6	8.84	8.44	4.22	4.98	3.26	0.891	6.422	GO:0016055;GO:0048699;GO:0005576;GO:0005102	BP:Wnt signaling pathway;BP:generation of neurons;CC:extracellular region;MF:receptor binding;	K00445	WNT6	map05205;map05165;map04390;map05200;map04550;map05010;map05217;map04916;map05225;map05224;map04934;map05226;map04150;map05022;map04310	Proteoglycans in cancer);Human papillomavirus infection);Hippo signaling pathway);Pathways in cancer);Signaling pathways regulating pluripotency of stem cells);Alzheimer disease);Basal cell carcinoma);Melanogenesis);Hepatocellular carcinoma);Breast cancer);Cushing syndrome);Gastric cancer);mTOR signaling pathway);Pathways of neurodegeneration - multiple diseases);Wnt signaling pathway)	ENOG410XQZ1	O:Posttranslational modification, protein turnover, chaperones)	sp|P22727|WNT6_MOUSE;	Protein Wnt-6 OS=Mus musculus OX=10090 GN=Wnt6 PE=1 SV=2;	PF00110	wnt	wnt family
TRINITY_DN12138_c0_g4		18.561	4.21424	2.49007218065E-5	0.000251779	yes	up	0.02	0.11	5.91	0	0	0	2.18	0	1.8	0.1	0.04	0.06	0.12	0	0.09	0.04	0.04	0.02	0	0.07	1.012	0.048	------	------	------	------	------	------	------	------	------	------	------	------	------
TRINITY_DN1215_c0_g1	collagen type IV [Papilio xuthus])	3.667	1.87468	0.00202076	0.0103533	yes	up	2.23	48.8	33.09	18.05	3.67	55.46	7.08	11.94	4.26	14.17	17.96	11.32	0.37	12.92	0.94	10.45	2.35	19.08	10.4	6.88	19.875	9.267	GO:0048856;GO:0005581;GO:0016020;GO:0005576;GO:0005604;GO:0005201	BP:anatomical structure development;CC:collagen trimer;CC:membrane;CC:extracellular region;CC:basement membrane;MF:extracellular matrix structural constituent;	K06237	COL4A	map05165;map04510;map05146;map04512;map05200;map04974;map04933;map04926;map04151;map05222	Human papillomavirus infection);Focal adhesion);Amoebiasis);ECM-receptor interaction);Pathways in cancer);Protein digestion and absorption);AGE-RAGE signaling pathway in diabetic complications);Relaxin signaling pathway);PI3K-Akt signaling pathway);Small cell lung cancer)	ENOG410XNMM	S:Function unknown)	sp|P27393|CO4A2_ASCSU;	Collagen alpha-;	PF01391;PF01413	Collagen;C4	Collagen triple helix repeat (20 copies);C-terminal tandem repeated domain in type 4 procollagen
TRINITY_DN12161_c0_g1	PREDICTED: uncharacterized protein LOC106141308 [Amyelois transitella])	3.115	1.63931	0.00108787	0.00618041	yes	up	0.15	0.24	0.48	0.28	0.16	0.03	0.27	0.13	0.48	0.12	0.03	0.11	0.12	0.13	0	0.2	0.16	0.55	0.1	0.25	0.234	0.165	------	------	------	------	------	------	ENOG410ZI65	S:Function unknown)	------	------	------	------	------
TRINITY_DN12166_c0_g1	serpin B5 [Manduca sexta])	8.945	3.1611	6.21495481237E-5	0.000549986	yes	up	0.01	0.12	1.11	0.42	0.52	0.02	2.03	0	2.42	0.38	0.17	0	0.05	0.06	0	0.15	0.15	0.16	0.03	0.72	0.703	0.149	GO:0005615;GO:0004867	CC:extracellular space;MF:serine-type endopeptidase inhibitor activity;	------	------	------	------	COG4826	O:Posttranslational modification, protein turnover, chaperones)	sp|Q5JJ64|Y1782_THEKO;	Uncharacterized serpin-like protein TK1782 OS=Thermococcus kodakarensis;	PF00079	Serpin	Serpin (serine protease inhibitor)
TRINITY_DN1216_c0_g1	trifunctional purine biosynthetic protein adenosine-3 isoform X1 [Pectinophora gossypiella])	4.431	2.14768	6.66113611062E-11	2.48204861062E-9	yes	up	0.38	5.72	19.12	2.63	0.18	3.05	1.87	1.38	10.71	2.54	2.63	1.07	1.45	0.91	0.68	1.64	1.22	1.82	0.63	2.97	4.758	1.502	GO:0009113;GO:0006189;GO:0004641;GO:0004644;GO:0005524;GO:0046872;GO:0004637	BP:purine nucleobase biosynthetic process;BP:'de novo' IMP biosynthetic process;MF:phosphoribosylformylglycinamidine cyclo-ligase activity;MF:phosphoribosylglycinamide formyltransferase activity;MF:ATP binding;MF:metal ion binding;MF:phosphoribosylamine-glycine ligase activity;	K11787	GART	map01523;map00230;map00670	Antifolate resistance);Purine metabolism);One carbon pool by folate)	COG0150;COG0151	F:Nucleotide transport and metabolism);	sp|Q26255|PUR2_CHITE;	Trifunctional purine biosynthetic protein adenosine-3 OS=Chironomus tentans OX=7153 GN=GART PE=3 SV=1;	PF01071;PF00551;PF02769;PF00586;PF02844;PF02843;PF02786;PF02222;PF02655;PF08442;PF13535	GARS_A;Formyl_trans_N;AIRS_C;AIRS;GARS_N;GARS_C;CPSase_L_D2;ATP-grasp;ATP-grasp_3;ATP-grasp_2;ATP-grasp_4	Phosphoribosylglycinamide synthetase, ATP-grasp (A) domain;Formyl transferase;AIR synthase related protein, C-terminal domain;AIR synthase related protein, N-terminal domain;Phosphoribosylglycinamide synthetase, N domain;Phosphoribosylglycinamide synthetase, C domain;Carbamoyl-phosphate synthase L chain, ATP binding domain;ATP-grasp domain;ATP-grasp domain;ATP-grasp domain;ATP-grasp domain
TRINITY_DN12189_c0_g1	uncharacterized protein LOC112044006 isoform X2 [Bicyclus anynana])	5.339	2.41669	0.000108489	0.000882461	yes	up	0.07	0.56	1.18	0.05	0.09	0.12	0.04	1.17	0.8	0.08	0.49	0.19	0.26	0.06	0.05	0.39	0.32	0.16	0.02	0.08	0.416	0.202	------	------	------	------	------	------	ENOG410Y8ZQ	S:Function unknown)	------	------	PF03067	LPMO_10	Lytic polysaccharide mono-oxygenase, cellulose-degrading
TRINITY_DN12195_c0_g1	unnamed protein product [Diatraea saccharalis])	2.447	1.29099	2.60389910535E-7	4.44700451884E-6	yes	up	1.52	3.68	10.68	6.18	1.55	1.95	5.27	2.47	12.09	2.73	3.01	2.93	5.22	4.03	3.06	3.94	5.13	2.84	1.15	4.38	4.812	3.569	GO:0008380;GO:0006397;GO:0005681	BP:RNA splicing;BP:mRNA processing;CC:spliceosomal complex;	K12861	BCAS2	map03040	Spliceosome)	ENOG41101IB;ENOG410ZMN7	A:RNA processing and modification);O:Posttranslational modification, protein turnover, chaperones)	sp|Q5RKQ0|SPF27_DANRE;	Pre-mRNA-splicing factor SPF27 OS=Danio rerio OX=7955 GN=bcas2 PE=2 SV=1;	PF05700	BCAS2	Breast carcinoma amplified sequence 2 (BCAS2)
TRINITY_DN12196_c0_g2	hemicentin-1 isoform X2 [Spodoptera frugiperda])	8.189	3.03365	0.000481979	0.00314672	yes	up	0	0.65	0.26	0.55	0.03	0.09	0.17	0	0.19	0	0.05	0	0.04	0	0	0.05	0	0.08	0.06	0.05	0.194	0.033	------	------	------	------	------	------	ENOG410ZKEG;ENOG410ZUF7	S:Function unknown);U:Intracellular trafficking, secretion, and vesicular transport)	sp|Q08180|ICCR_DROME;	Irregular chiasm C-roughest protein OS=Drosophila melanogaster OX=7227 GN=rst PE=1 SV=2;	PF08205;PF13927;PF00047;PF07679;PF13895	C2-set_2;Ig_3;ig;I-set;Ig_2	CD80-like C2-set immunoglobulin domain;Immunoglobulin domain;Immunoglobulin domain;Immunoglobulin I-set domain;Immunoglobulin domain
TRINITY_DN121_c0_g1	phenoloxidase-activating factor 2-like [Pieris napi])	8.934	3.15928	1.4285929028E-6	2.04319180695E-5	yes	up	90.06	151.22	52.4	125.79	106.2	142.91	50.52	219.23	138.94	120.19	32.92	30.33	1.38	62.55	19.45	26.66	3.29	34.48	60.48	29.22	119.746	30.076	GO:0006508;GO:0004252	BP:proteolysis;MF:serine-type endopeptidase activity;	------	------	------	------	COG5640	O:Posttranslational modification, protein turnover, chaperones)	sp|A0A6J1W8N1|PFAF2_GALME;	Phenoloxidase-activating factor 2;	PF00089;PF18322	Trypsin;CLIP_1	Trypsin;Serine protease Clip domain PPAF-2
TRINITY_DN1220_c0_g1	protein PALS1 isoform X4 [Spodoptera frugiperda])	0.338	-1.56602	1.85327798706E-9	5.16489827073E-8	yes	down	0.1	0.37	1.25	0.28	0.23	0.3	0.98	0.09	0.63	0.14	2.4	1.33	3.27	1.2	1.07	2.04	5.08	5.76	0.69	1.58	0.437	2.442	------	------	K06091	MPP5, PALS1	map04530;map05165;map04390;map04391	Tight junction);Human papillomavirus infection);Hippo signaling pathway);Hippo signaling pathway - fly)	COG0194	F:Nucleotide transport and metabolism)	sp|Q9JLB2|PALS1_MOUSE;	Protein PALS1 OS=Mus musculus OX=10090 GN=Pals1 PE=1 SV=1;	PF00625;PF00595;PF07653;PF00018;PF17820	Guanylate_kin;PDZ;SH3_2;SH3_1;PDZ_6	Guanylate kinase;PDZ domain;Variant SH3 domain;SH3 domain;PDZ domain
TRINITY_DN12211_c0_g4	targeting protein for Xklp2-like [Manduca sexta])	5.195	2.37722	0.00854721	0.0332953	yes	up	0.1	0.23	0	0.2	0.11	0.09	0.32	0	0.37	0	0.09	0	0	0	0.08	0.1	0.09	0.16	0.06	0	0.142	0.058	GO:0060236;GO:0005737;GO:0005856;GO:0005819;GO:0005634;GO:0005874	BP:regulation of mitotic spindle organization;CC:cytoplasm;CC:cytoskeleton;CC:spindle;CC:nucleus;CC:microtubule;	K16812	TPX2	------	------	ENOG410XNRF;ENOG4110SQ6	S:Function unknown);	sp|F4I2H7|TPX2_ARATH;	Protein TPX2 OS=Arabidopsis thaliana OX=3702 GN=TPX2 PE=1 SV=1;	PF06886	TPX2	Targeting protein for Xklp2 (TPX2) domain
TRINITY_DN12214_c0_g1		0.346	-1.5316	0.00312936	0.0147391	yes	down	0	0.14	0.93	0	0.07	0.53	0.13	0.15	0	0.11	1.16	0.69	2.06	0.44	0.88	0.6	1.4	2.04	0.41	0.88	0.206	1.056	------	------	------	------	------	------	------	------	------	------	------	------	------
TRINITY_DN12228_c0_g1	hypothetical protein O0L34_g11613 [Tuta absoluta])	2.369	1.24429	0.0118169	0.0432738	yes	up	0.43	0.08	0.26	0.11	0.06	0.05	0.05	0.02	0.38	0.06	0.04	2.67	0.13	0.03	0.08	0	0.06	0.09	0.06	0.11	0.15	0.327	------	------	K12349	ASAH2	map00600;map04071	Sphingolipid metabolism);Sphingolipid signaling pathway)	ENOG410XQWE	S:Function unknown)	sp|Q29C43|NCASE_DROPS;	Neutral ceramidase OS=Drosophila pseudoobscura pseudoobscura OX=46245 GN=CDase PE=3 SV=1;	PF04734;PF17048	Ceramidase_alk;Ceramidse_alk_C	Neutral/alkaline non-lysosomal ceramidase, N-terminal;Neutral/alkaline non-lysosomal ceramidase, C-terminal
TRINITY_DN12235_c0_g1	Protein toll [Eumeta japonica])	18.405	4.20202	1.30709270983E-5	0.000145154	yes	up	0.07	0.11	0.31	0.34	0.82	0.24	0	0.19	0.16	0.36	0	0	0	0	0.15	0	0.26	0.05	0	0.09	0.26	0.055	GO:0040011;GO:0007165;GO:0006955;GO:0002224;GO:0016020;GO:0071944;GO:0004888	BP:locomotion;BP:signal transduction;BP:immune response;BP:toll-like receptor signaling pathway;CC:membrane;CC:cell periphery;MF:transmembrane signaling receptor activity;	K18809	TL	map04624	Toll and Imd signaling pathway)	COG4886	S:Function unknown)	sp|Q62192|CD180_MOUSE;	CD180 antigen OS=Mus musculus OX=10090 GN=Cd180 PE=1 SV=2;	PF13855;PF12799;PF14580;PF13306	LRR_8;LRR_4;LRR_9;LRR_5	Leucine rich repeat;Leucine Rich repeats (2 copies);Leucine-rich repeat;BspA type Leucine rich repeat region (6 copies)
TRINITY_DN12251_c0_g1	uncharacterized protein LOC126374293 [Pectinophora gossypiella])	3.31	1.72663	0.000813722	0.00489252	yes	up	0.02	0.78	0.55	0.27	0.03	0.4	0.9	0.06	0.08	0.18	0.27	0.04	0.04	0.03	0.19	0.15	0.18	0.15	0.18	0.11	0.327	0.134	------	------	K17914	KIF13	map04814	Motor proteins)	ENOG41102XR	S:Function unknown)	------	------	------	------	------
TRINITY_DN12258_c0_g1		3.967	1.98791	7.70455402657E-8	1.49682116089E-6	yes	up	12.39	66.4	161.3	73.12	26.64	28.73	23.78	22.78	19.65	18.34	40.31	15.35	38.92	7.01	29.09	32.36	12.76	16.98	2.53	28.12	45.313	22.343	------	------	------	------	------	------	------	------	------	------	------	------	------
TRINITY_DN12261_c0_g1	LOW QUALITY PROTEIN: major myo-inositol transporter IolT-like [Galleria mellonella])	13.753	3.7817	7.81127793504E-16	6.40334271699E-14	yes	up	0.6	5.09	17.33	6.29	0.93	4.91	0.4	1.94	3.74	3.13	0.75	0.57	0.48	0.82	0.01	0.55	1.32	0.22	0.12	0.59	4.436	0.543	GO:0016020;GO:0022857	CC:membrane;MF:transmembrane transporter activity;	------	------	------	------	COG0477;ENOG410YD9D	G:Carbohydrate transport and metabolism);	sp|P30638|SVOP_CAEEL;	Putative transporter svop-1 OS=Caenorhabditis elegans OX=6239 GN=svop-1 PE=3 SV=5;	PF07690;PF00083	MFS_1;Sugar_tr	Major Facilitator Superfamily;Sugar (and other) transporter
TRINITY_DN12273_c0_g1	unnamed protein product [Arctia plantaginis])	2.047	1.03364	0.00699721	0.0284442	yes	up	0.1	0.13	0.62	0.22	0.14	0.13	0.57	0.16	0.32	0.08	0.21	0.13	0.23	0.2	0.22	0.32	0.19	0.09	0.18	0.37	0.247	0.214	GO:0016567;GO:0071596;GO:0061630;GO:0008270	BP:protein ubiquitination;BP:ubiquitin-dependent protein catabolic process via the N-end rule pathway;MF:ubiquitin protein ligase activity;MF:zinc ion binding;	K11978	UBR3	------	------	ENOG410ZVRX;ENOG410XRM3	S:Function unknown);O:Posttranslational modification, protein turnover, chaperones)	sp|Q9W3M3|UBR3_DROME;	E3 ubiquitin-protein ligase Ubr3 OS=Drosophila melanogaster OX=7227 GN=Ubr3 PE=1 SV=4;	------	------	------
TRINITY_DN12305_c0_g2	uncharacterized protein LOC110379772 isoform X1 [Helicoverpa armigera])	0.322	-1.63345	0.00831244	0.0325089	yes	down	0	0.28	0.81	0	0.05	0.13	0	0	0	0.24	0.11	0.44	0.63	0.47	0.73	0.38	1.53	1.36	0.28	0.44	0.151	0.637	GO:0016020;GO:0046872	CC:membrane;MF:metal ion binding;	------	------	------	------	------	------	------	------	------	------	------
TRINITY_DN12308_c0_g3		0.376	-1.41032	7.51913548674E-5	0.000645348	yes	down	0	0.04	0.31	0.05	0.03	0.08	0.15	0.01	0.14	0.01	0.2	0.37	0.53	0.26	0.26	0.25	0.46	0.26	0.16	0.24	0.082	0.299	------	------	------	------	------	------	------	------	------	------	------	------	------
TRINITY_DN1231_c0_g1	unnamed protein product [Arctia plantaginis])	2.058	1.04141	1.29454062007E-6	1.873794584E-5	yes	up	2.24	24.92	84.99	23.94	2.96	14.58	13.83	10.15	35.88	13.48	27.46	12.92	14.96	13.6	8.22	19.17	21.83	18.79	5.75	27.14	22.697	16.984	GO:0016020	CC:membrane;	K14026	SEL1, SEL1L	map04141	Protein processing in endoplasmic reticulum)	COG0790	S:Function unknown)	sp|Q9ESM7|SE1L1_MESAU;	Protein sel-1 homolog 1 OS=Mesocricetus auratus OX=10036 GN=Sel1l PE=2 SV=1;	PF08238	Sel1	Sel1 repeat
TRINITY_DN12329_c0_g1	unnamed protein product [Chilo suppressalis])	2.996	1.58282	0.00531469	0.0228015	yes	up	0.03	0.24	0.65	0.06	0.19	0.24	1.1	0	0.33	0.13	0.19	0.07	0.18	0.03	0.16	0.11	0.34	0.17	0.21	0.03	0.297	0.149	GO:0005730;GO:0005525	CC:nucleolus;MF:GTP binding;	K14537	NUG2, GNL2	map03008	Ribosome biogenesis in eukaryotes)	COG1161	S:Function unknown)	sp|Q99LH1|NOG2_MOUSE;	Nucleolar GTP-binding protein 2 OS=Mus musculus OX=10090 GN=Gnl2 PE=1 SV=2;	PF08153;PF01926;PF02421;PF03193	NGP1NT;MMR_HSR1;FeoB_N;RsgA_GTPase	NGP1NT (NUC091) domain;50S ribosome-binding GTPase;Ferrous iron transport protein B;RsgA GTPase
TRINITY_DN12330_c0_g1	cytochrome b5-like [Vanessa cardui])	2.741	1.45463	0.00171139	0.00904163	yes	up	27.27	26.54	37.97	49.15	36.86	38.66	14.54	26.24	19.29	38.55	41.43	27.94	32.36	37.3	37.21	35.94	25.15	18.3	23.96	35.01	31.507	31.46	GO:0016020;GO:0046872;GO:0020037	CC:membrane;MF:metal ion binding;MF:heme binding;	K23490	CYB5	------	------	COG5274;COG5274	C:Energy production and conversion);I:Lipid transport and metabolism)	sp|Q9V4N3|CYB5_DROME;	Cytochrome b5 OS=Drosophila melanogaster OX=7227 GN=Cyt-b5 PE=2 SV=1;	PF00173	Cyt-b5	Cytochrome b5-like Heme/Steroid binding domain
TRINITY_DN12337_c0_g1	angiotensin-converting enzyme-like isoform X3 [Pectinophora gossypiella])	126.941	6.98801	1.73036115407E-17	1.68085082047E-15	yes	up	0.02	0.56	15.63	0.16	0.14	0.2	21.56	0.12	49.47	0.28	0.12	0.05	0.04	0.04	0.09	0.05	0.05	0.09	0.05	0.13	8.814	0.071	GO:0006508;GO:0016020;GO:0004180;GO:0008241;GO:0046872;GO:0008237	BP:proteolysis;CC:membrane;MF:carboxypeptidase activity;MF:peptidyl-dipeptidase activity;MF:metal ion binding;MF:metallopeptidase activity;	K01283	ACE, CD143	map05142;map04614;map04924;map05171;map05415;map05410	Chagas disease);Renin-angiotensin system);Renin secretion);Coronavirus disease - COVID-19);Diabetic cardiomyopathy);Hypertrophic cardiomyopathy)	ENOG410XPJ3	S:Function unknown)	sp|P47820|ACE_RAT;	Angiotensin-converting enzyme OS=Rattus norvegicus OX=10116 GN=Ace PE=1 SV=1;	PF01401	Peptidase_M2	Angiotensin-converting enzyme
TRINITY_DN1233_c0_g1	hypothetical protein O0L34_g12205 [Tuta absoluta])	0.205	-2.28331	4.86940870805E-17	4.52101731153E-15	yes	down	0.35	5.06	11.54	2.91	0.82	1.45	4.26	2.02	4.1	2.04	22.22	20.96	45.81	22.98	8.43	26.58	70.3	24.05	4.27	55.46	3.455	30.106	GO:0050896;GO:0007608;GO:0005764;GO:0005886;GO:0005044	BP:response to stimulus;BP:sensory perception of smell;CC:lysosome;CC:plasma membrane;MF:scavenger receptor activity;	K13885	SCARB1	map04979;map05160;map04976;map04977;map04975;map04925;map04927;map04145;map04913;map04934	Cholesterol metabolism);Hepatitis C);Bile secretion);Vitamin digestion and absorption);Fat digestion and absorption);Aldosterone synthesis and secretion);Cortisol synthesis and secretion);Phagosome);Ovarian steroidogenesis);Cushing syndrome)	ENOG410XS17	U:Intracellular trafficking, secretion, and vesicular transport)	sp|O18824|SCRB1_BOVIN;	Scavenger receptor class B member 1 OS=Bos taurus OX=9913 GN=SCARB1 PE=2 SV=1;	PF01130	CD36	CD36 family
TRINITY_DN12346_c0_g1	hypothetical protein K1T71_005636 [Dendrolimus kikuchii])	2.039	1.02802	0.00739188	0.0296818	yes	up	0.11	0.98	7.22	0.4	0.16	0.47	3.38	0.14	2.93	0.35	0.9	0.43	1.24	0.28	0.71	0.83	1.75	0.93	0.29	2.41	1.614	0.977	GO:0016874;GO:0008270	MF:ligase activity;MF:zinc ion binding;	K22403	ZMIZ	------	------	ENOG410XQ2E	S:Function unknown)	sp|Q6P1E1|ZMIZ1_MOUSE;	Zinc finger MIZ domain-containing protein 1 OS=Mus musculus OX=10090 GN=Zmiz1 PE=1 SV=1;	PF02891;PF11789	zf-MIZ;zf-Nse	MIZ/SP-RING zinc finger;Zinc-finger of the MIZ type in Nse subunit
TRINITY_DN12354_c0_g3	uncharacterized protein LOC119190364 [Manduca sexta])	0.091	-3.46365	0.00458244	0.0201776	yes	down	0	0	0.04	0	0	0	0	0	0	0	0.28	0.12	0.23	0	0	0.26	0.08	0	0.19	0.09	0.004	0.125	GO:0005634;GO:0003676;GO:0003677	CC:nucleus;MF:nucleic acid binding;MF:DNA binding;	------	------	------	------	ENOG410ZI10;ENOG4110DDB	S:Function unknown);	sp|A0A345BJN8|CLZ9_COCLU;	MFS-type transporter clz9 OS=Cochliobolus lunatus OX=5503 GN=clz9 PE=3 SV=1;	PF03184	DDE_1	DDE superfamily endonuclease
TRINITY_DN12363_c0_g1		3.28	1.7137	0.0045235	0.0199626	yes	up	0.19	7.62	39.07	9.22	0.57	8.64	5.61	1.68	7.72	1.76	2.11	2.6	0	3.48	1.25	1.44	0.33	11.03	2.01	3.85	8.208	2.81	------	------	------	------	------	------	------	------	------	------	------	------	------
TRINITY_DN12381_c0_g2	phosphoenolpyruvate carboxykinase [GTP]-like isoform X2 [Trichoplusia ni])	6.197	2.63154	8.02123945517E-9	1.92292338151E-7	yes	up	3.8	72.43	48.94	103.6	2.43	52.75	9.33	12.83	16.62	15.58	5.81	9.62	3.74	13.95	8.54	6.92	7.35	7.35	2.74	16.93	33.831	8.295	------	------	K01596	E4.1.1.32, pckA, PCK	map04920;map04964;map00620;map04068;map00010;map04922;map04910;map03320;map00020;map04151;map04152;map04931	Adipocytokine signaling pathway);Proximal tubule bicarbonate reclamation);Pyruvate metabolism);FoxO signaling pathway);Glycolysis / Gluconeogenesis);Glucagon signaling pathway);Insulin signaling pathway);PPAR signaling pathway);Citrate cycle (TCA cycle));PI3K-Akt signaling pathway);AMPK signaling pathway);Insulin resistance)	COG1274	C:Energy production and conversion)	sp|P20007|PCKG_DROME;	Phosphoenolpyruvate carboxykinase [GTP] OS=Drosophila melanogaster OX=7227 GN=Pepck1 PE=2 SV=2;	PF00821;PF17297	PEPCK_GTP;PEPCK_N	Phosphoenolpyruvate carboxykinase C-terminal P-loop domain;Phosphoenolpyruvate carboxykinase N-terminal domain
TRINITY_DN1238_c0_g1		0.088	-3.50857	6.10384903202E-5	0.000541294	yes	down	0.03	0	0.04	0.06	0	0	0	0	0	0	13.58	7.35	6.89	0.04	3.94	2.65	22.82	6.54	3.6	0.03	0.013	6.744	------	------	------	------	------	------	------	------	------	------	------	------	------
TRINITY_DN1238_c0_g2		0.14	-2.83957	0.000571598	0.00364819	yes	down	0	0.02	0.42	0	0.16	0	0.15	0.01	0	0.02	0.51	0.3	0.23	0.03	0.36	0.34	0.5	0.68	0.7	0	0.078	0.365	------	------	------	------	------	------	------	------	------	------	------	------	------
TRINITY_DN12399_c0_g1	protein hunchback [Manduca sexta])	3.6	1.84801	0.000171682	0.00131142	yes	up	0.2	0.62	0.42	0.56	0.25	0.34	0.8	0.19	0.38	0.18	0.29	0.13	0.11	0.12	0.03	0.25	0.17	0.54	0.38	0.06	0.394	0.208	------	------	K09213	HB	------	------	COG5048	S:Function unknown)	sp|O18326|HUNB_BOMMO;	Protein hunchback;	PF13465;PF00096;PF13909	zf-H2C2_2;zf-C2H2;zf-H2C2_5	Zinc-finger double domain;Zinc finger, C2H2 type;C2H2-type zinc-finger domain
TRINITY_DN12408_c0_g1		6.591	2.72053	8.76113240702E-7	1.32401825629E-5	yes	up	0.15	3.07	11.97	6.68	0.47	4.05	8.53	0.18	17.95	9.06	3.05	0.42	0.56	4.26	0.18	1.1	2.77	0.13	0.08	2.95	6.211	1.55	------	------	------	------	------	------	------	------	------	------	------	------	------
TRINITY_DN1240_c0_g1	uncharacterized protein LOC113498583 isoform X2 [Trichoplusia ni])	2.219	1.15021	0.00338657	0.0157257	yes	up	7.25	7.2	71.88	34.44	7.4	8.87	16.13	8.91	53.73	11.46	9.89	9.48	6.64	15.4	6.38	8.24	25.89	33.94	19.27	15.15	22.727	15.028	------	------	------	------	------	------	ENOG410YKYY	S:Function unknown)	------	------	------	------	------
TRINITY_DN12412_c0_g1		8.036	3.00644	0.000132274	0.00104249	yes	up	44.72	116.86	79.89	161.77	120.79	0.04	14.82	37.22	55.87	162.93	40.55	19.36	0.46	29.78	23.64	25.3	1.8	16.77	22.19	78.73	79.491	25.858	------	------	------	------	------	------	COG4886	S:Function unknown)	------	------	PF13855;PF13306;PF12799	LRR_8;LRR_5;LRR_4	Leucine rich repeat;BspA type Leucine rich repeat region (6 copies);Leucine Rich repeats (2 copies)
TRINITY_DN12413_c0_g1	potassium channel subfamily K member 1 isoform X1 [Manduca sexta])	6.341	2.66469	4.51298187702E-5	0.000416936	yes	up	0.09	3.05	7.2	2.45	0.08	3.3	3.93	1.07	25.05	1.05	0.57	0.78	0.15	0.54	0.5	0.44	0.22	0.67	1.94	0.34	4.727	0.615	GO:0016020;GO:0005267	CC:membrane;MF:potassium channel activity;	K04912	KCNK1, K2P1.1	------	------	COG1226	P:Inorganic ion transport and metabolism)	sp|Q5UE96|KCNK1_RABIT;	Potassium channel subfamily K member 1 OS=Oryctolagus cuniculus OX=9986 GN=KCNK1 PE=2 SV=1;	PF07885;PF00520	Ion_trans_2;Ion_trans	Ion channel;Ion transport protein
TRINITY_DN1244_c0_g1	hypothetical protein O3G_MSEX012730 [Manduca sexta])	0.392	-1.35281	3.65447509505E-5	0.000350734	yes	down	1.65	16.53	20.81	25.59	2.95	9.39	24.44	9.8	49.68	21.67	132.57	73.49	125.68	54.75	81.76	108.03	101.48	37.57	28.55	106.12	18.251	85	GO:0006508;GO:0004252	BP:proteolysis;MF:serine-type endopeptidase activity;	K20677;K09641	HAYAN;TMPRSS11D	map05164	Influenza A)	COG5640	O:Posttranslational modification, protein turnover, chaperones)	sp|P05049|SNAK_DROME;	Serine protease snake OS=Drosophila melanogaster OX=7227 GN=snk PE=1 SV=2;	PF00089	Trypsin	Trypsin
TRINITY_DN12458_c0_g2		0.316	-1.66423	0.00198162	0.0101776	yes	down	0	0.15	0.32	0.62	0.2	0	0.14	0.37	0.47	0.11	2.49	0.71	3.47	0.54	0.4	2.31	2.03	1.87	1.2	1.16	0.238	1.618	------	------	------	------	------	------	------	------	------	------	------	------	------
TRINITY_DN12479_c0_g1	putative DD41D transposase [Bactrocera tryoni])	0.015	-6.01834	4.59063338276E-5	0.000422716	yes	down	0.01	0	0	0	0	0	0	0	0	0	2.58	0	0.39	0.01	0	1.74	0.04	1.23	0.02	0	0.001	0.601	GO:0003676	MF:nucleic acid binding;	------	------	------	------	ENOG4111DJZ;COG4642;ENOG410YR8Y;ENOG410ZAW5	S:Function unknown);	------	------	------	------	------
TRINITY_DN12482_c0_g1		5.43	2.4409	0.00188686	0.00978963	yes	up	0.03	0.39	0.85	0.11	0	0	0.06	0.03	0.56	0.1	0.05	0.14	0	0.04	0.09	0.05	0.05	0	0	0.06	0.213	0.048	------	------	------	------	------	------	------	------	------	------	------	------	------
TRINITY_DN124_c0_g1	unnamed protein product, partial [Iphiclides podalirius])	0.49	-1.02948	0.000124274	0.000989734	yes	down	0.35	20.83	42.34	8.04	0.54	1.99	5.4	0.81	7.78	4.26	9.16	27.26	23.25	13.58	7.04	14.04	88.09	26.77	4.14	61.68	9.234	27.501	GO:0007034	BP:vacuolar transport;	K12194	CHMP4A_B, SNF7, VPS32A_B	map03250;map04144;map04217	Viral life cycle - HIV-1);Endocytosis);Necroptosis)	ENOG410YE9I	U:Intracellular trafficking, secretion, and vesicular transport)	sp|Q6IQ73|CHM4C_DANRE;	Charged multivesicular body protein 4c OS=Danio rerio OX=7955 GN=chmp4c PE=2 SV=1;	PF03357	Snf7	Snf7
TRINITY_DN12532_c0_g2		6.995	2.80641	0.00396234	0.0179142	yes	up	0	0	0.37	0.28	0.44	1.19	0.6	0.16	3.23	0.27	0	0	0.24	0	0	0.28	0	0.23	0.47	0.3	0.654	0.152	------	------	------	------	------	------	------	------	------	------	------	------	------
TRINITY_DN12532_c0_g3		0.079	-3.66463	6.91854508255E-6	8.32852078168E-5	yes	down	0	0	0.08	0	0	0	0.1	0	0	0	0.09	0.35	0.68	0.02	0.44	0.18	1.13	1.88	0.16	0.31	0.018	0.524	------	------	------	------	------	------	------	------	------	------	------	------	------
TRINITY_DN12545_c0_g1		12.524	3.64657	7.21647913218E-9	1.74744858525E-7	yes	up	0.03	0.71	1.35	0.5	0	0.35	0.56	0.22	0.06	0.45	0.05	0.04	0.04	0	0	0.15	0.09	0.04	0.03	0.15	0.423	0.059	------	------	------	------	------	------	------	------	------	------	------	------	------
TRINITY_DN12548_c0_g3		0.056	-4.1556	0.0125323	0.0454281	yes	down	0	0	0	0	0	0	0	0	0	0	0.03	0	0.77	0.02	0.13	0	0	0.13	0.42	0	0	0.15	------	------	------	------	------	------	------	------	------	------	------	------	------
TRINITY_DN12555_c0_g1	unnamed protein product [Arctia plantaginis])	4.455	2.15536	4.02375849162E-5	0.000377676	yes	up	0.03	1.73	2.49	0.38	0.35	1.76	0.68	0.17	1.63	1.24	0.41	0.33	0.07	0.2	0.31	0.37	0.33	0.09	0.24	1.63	1.046	0.398	GO:0140956;GO:0032259;GO:0051726;GO:0005634;GO:0031151	old GO;BP:methylation;BP:regulation of cell cycle;CC:nucleus;MF:histone methyltransferase activit;	K11427	DOT1L, DOT1	map00310;map05202	Lysine degradation);Transcriptional misregulation in cancer)	ENOG410XSYC	B:Chromatin structure and dynamics)	sp|Q8INR6|DOT1L_DROME;	Histone-lysine N-methyltransferase, H3 lysine-79 specific OS=Drosophila melanogaster OX=7227 GN=gpp PE=1 SV=2;	------	------	------
TRINITY_DN1255_c0_g1	uncharacterized protein LOC114357350 [Ostrinia furnacalis])	60.638	5.92216	1.01367392016E-47	7.09782926175E-45	yes	up	12.23	21.27	191.77	20.04	16.12	24.81	92.5	14.11	77.73	21.84	1.73	0.68	0.27	2.91	0.42	1.3	1.24	2.95	0.28	0.85	49.242	1.263	------	------	------	------	------	------	ENOG410XV86	S:Function unknown)	------	------	------	------	------
TRINITY_DN12563_c0_g1	uncharacterized protein LOC110991832 [Pieris rapae])	4.79	2.26005	0.0036509	0.0167908	yes	up	0.31	0.15	2.84	0.12	0	0.11	0.94	0.3	0.62	0	0.12	0	0.1	0.09	0.2	0.12	0.12	0.41	0.28	0	0.539	0.144	GO:0016020	CC:membrane;	------	------	------	------	ENOG4111W5G	S:Function unknown)	------	------	PF07898	DUF1676	Protein of unknown function (DUF1676)
TRINITY_DN12571_c0_g1	unnamed protein product [Parnassius apollo])	0.206	-2.27621	0.0067678	0.0277311	yes	down	0	0	0.6	0	0	0	0	0	0.37	0	0.38	0.62	0.92	0.45	0.25	0.15	1.37	0.74	0.61	0.31	0.097	0.58	GO:0003676	MF:nucleic acid binding;	K11433	SETMAR	map00310	Lysine degradation)	ENOG4111T4U;ENOG410YQJH	S:Function unknown);	------	------	PF01359	Transposase_1	Transposase (partial DDE domain)
TRINITY_DN1257_c0_g1	unnamed protein product [Chrysodeixis includens])	0.292	-1.77476	1.05422386123E-5	0.000120683	yes	down	0.07	0.75	0.51	0.57	0.23	0.38	2.18	0.16	0.34	0.27	2.03	1.51	3.21	1.58	2.94	2.39	6.45	6.16	3.51	1.64	0.546	3.142	GO:0016020	CC:membrane;	------	------	------	------	ENOG410XQ7Z	S:Function unknown)	------	------	PF01390	SEA	SEA domain
TRINITY_DN1258_c1_g1	gastrula zinc finger protein XlCGF57.1-like [Pectinophora gossypiella])	3.687	1.88258	0.000177738	0.00135092	yes	up	140.76	77.03	69.95	138.12	54.66	67.13	126.47	77.64	128.06	106.68	136.56	39.7	84.18	47.05	68.9	112.71	38.17	87.73	77.98	84.95	98.65	77.793	GO:0005634;GO:0008270	CC:nucleus;MF:zinc ion binding;	------	------	------	------	COG5048	S:Function unknown)	------	------	PF13465;PF00096;PF13894;PF13912;PF07776	zf-H2C2_2;zf-C2H2;zf-C2H2_4;zf-C2H2_6;zf-AD	Zinc-finger double domain;Zinc finger, C2H2 type;C2H2-type zinc finger;C2H2-type zinc finger;Zinc-finger associated domain (zf-AD)
TRINITY_DN12590_c0_g1	jg11818 [Pararge aegeria aegeria])	4.079	2.02805	0.010234	0.0386825	yes	up	0	0.09	3.59	0.18	0.05	0.2	0.13	0.02	0.5	0.16	0.12	0	0.35	0	0.09	0.3	0.14	0	0	0.58	0.492	0.158	------	------	------	------	------	------	ENOG410Y65V	S:Function unknown)	------	------	------	------	------
TRINITY_DN12601_c0_g1	rRNA 2'-O-methyltransferase fibrillarin isoform X2 [Vanessa tameamea])	2.565	1.35909	0.000609378	0.0038513	yes	up	3.39	3.84	9.52	4.99	6.99	3.38	22.52	2.14	18.03	3.09	12.55	2.41	5.54	4.88	5.55	10.54	5.8	5.09	4.83	2.83	7.789	6.002	GO:0032259;GO:0006364;GO:0008168;GO:0008757;GO:0003723	BP:methylation;BP:rRNA processing;MF:methyltransferase activity;MF:S-adenosylmethionine-dependent methyltransferase activity;MF:RNA binding;	K14563	NOP1, FBL	map03008	Ribosome biogenesis in eukaryotes)	COG1889	J:Translation, ribosomal structure and biogenesis)	sp|Q9W1V3|FBRL_DROME;	rRNA 2'-O-methyltransferase fibrillarin OS=Drosophila melanogaster OX=7227 GN=Fib PE=2 SV=1;	PF01269;PF08704	Fibrillarin;GCD14	Fibrillarin;tRNA methyltransferase complex GCD14 subunit
TRINITY_DN12606_c0_g3	hypothetical protein JYU34_022404 [Plutella xylostella])	22.581	4.49705	0.00839162	0.0327651	yes	up	0	0	0.97	0	0	0	2.58	0	0.34	0	0	0	0	0	0.04	0	0	0.08	0.05	0	0.389	0.017	GO:0003676	MF:nucleic acid binding;	K11433	SETMAR	map00310	Lysine degradation)	COG2940;ENOG4111GY5	S:Function unknown);	sp|Q53H47|SETMR_HUMAN;	Histone-lysine N-methyltransferase SETMAR OS=Homo sapiens OX=9606 GN=SETMAR PE=1 SV=2;	PF17906	HTH_48	HTH domain in Mos1 transposase
TRINITY_DN12610_c0_g1		0.089	-3.4904	0.000887097	0.00525473	yes	down	0	0	0	0	0	0	0	0	0	0	0.2	0.3	0.44	0.08	0.04	0.2	0.73	0	0.15	0.05	0	0.219	------	------	------	------	------	------	------	------	------	------	------	------	------
TRINITY_DN12611_c0_g1	uncharacterized protein LOC126367012 [Pectinophora gossypiella])	0.413	-1.27727	9.24668378803E-5	0.000772319	yes	down	0.06	0.12	0.61	0.13	0.13	0.31	0.49	0.12	0.23	0.14	0.96	0.74	0.88	0.5	0.73	0.59	2.75	1.98	0.83	1.13	0.234	1.109	------	------	------	------	------	------	ENOG410ZJ97	S:Function unknown)	sp|Q6ZVD7|STOX1_HUMAN;	Storkhead-box protein 1 OS=Homo sapiens OX=9606 GN=STOX1 PE=1 SV=2;	PF10264	Stork_head	Winged helix Storkhead-box1 domain
TRINITY_DN12625_c1_g1		19.565	4.29021	0.000197944	0.00147974	yes	up	0	0.38	0.83	0.48	0	0.28	0.87	0.09	0	0.3	0	0	0	0	0	0	0	0	0	0	0.323	0	------	------	------	------	------	------	------	------	------	------	------	------	------
TRINITY_DN1262_c0_g1	heterogeneous nuclear ribonucleoprotein K [Pararge aegeria])	2.551	1.35086	4.04097514409E-5	0.000378853	yes	up	3.84	7.02	18.41	8.32	3.83	4.46	23.78	5.76	31.62	5.8	10.08	5.89	7.37	5.01	10.15	8.52	7.03	5.57	5.98	9.2	11.284	7.48	GO:0010468;GO:0003723	BP:regulation of gene expression;MF:RNA binding;	K12886	HNRNPK	map05206;map05203;map03040	MicroRNAs in cancer);Viral carcinogenesis);Spliceosome)	ENOG4111GSB;ENOG410ZCKY	K:Transcription);S:Function unknown)	sp|Q5ZIQ3|HNRPK_CHICK;	Heterogeneous nuclear ribonucleoprotein K OS=Gallus gallus OX=9031 GN=HNRNPK PE=2 SV=1;	PF00013;PF07650	KH_1;KH_2	KH domain;KH domain
TRINITY_DN1264_c0_g1	hypothetical protein HF086_012829 [Spodoptera exigua])	7.593	2.92469	1.36836298779E-20	1.79651093826E-18	yes	up	0.21	1.5	5.61	2.28	0.42	1.06	3.46	1.49	6.74	1.41	0.67	0.44	0.27	0.68	0.23	0.64	0.49	0.65	0.26	0.61	2.418	0.494	------	------	K23092	MAB21L1	------	------	ENOG410XNRJ	O:Posttranslational modification, protein turnover, chaperones)	sp|Q5TW90|MAB21_ANOGA;	Protein mab-21 OS=Anopheles gambiae OX=7165 GN=mab-21 PE=3 SV=3;	PF03281;PF20266	Mab-21;Mab-21_C	Mab-21 protein nucleotidyltransferase domain;Mab-21 protein HhH/H2TH-like domain
TRINITY_DN12656_c0_g2	unnamed protein product [Chrysodeixis includens])	3.724	1.89694	0.00407969	0.0183493	yes	up	0.24	0.63	1.61	0.3	0.16	0.09	0.7	0.37	0	0.3	0	0.12	0.04	0.03	0.43	0.04	0.02	0.04	0.03	0.13	0.44	0.088	GO:0005506;GO:0016705;GO:0004497;GO:0020037	MF:iron ion binding;MF:oxidoreductase activity, acting on paired donors, with incorporation or reduction of molecular oxygen;MF:monooxygenase activity;MF:heme binding;	K14999	CYP6	------	------	COG2124	Q:Secondary metabolites biosynthesis, transport and catabolism)	sp|Q9V674|CP6G1_DROME;	Cytochrome P450 6g1 OS=Drosophila melanogaster OX=7227 GN=Cyp6g1 PE=2 SV=1;	PF00067	p450	Cytochrome P450
TRINITY_DN1265_c0_g1		0.325	-1.62227	5.7348952245E-7	9.04079870992E-6	yes	down	0.04	0.47	2.68	0.24	0.15	0.29	1.42	0.13	1.14	0.12	2.15	1.32	4.23	0.9	2.28	2.42	7.24	5.11	1.41	1.82	0.668	2.888	------	------	------	------	------	------	------	------	------	------	------	------	------
TRINITY_DN12665_c0_g1	teneurin-m isoform X1 [Pectinophora gossypiella])	12.74	3.67125	2.3504321862E-19	2.76216873351E-17	yes	up	0.04	0.75	1.34	0.27	0.04	0.19	0.67	0.08	1.58	0.19	0.08	0.01	0.09	0.02	0.04	0.07	0.05	0.08	0.05	0.04	0.515	0.053	------	------	K24473	TENM, ODZ	------	------	ENOG410XQQD	S:Function unknown)	sp|O61307|TENM_DROME;	Teneurin-m OS=Drosophila melanogaster OX=7227 GN=Ten-m PE=1 SV=2;	PF15636;PF05593	Tox-GHH;RHS_repeat	GHH signature containing HNH/Endo VII superfamily nuclease toxin;RHS Repeat
TRINITY_DN12665_c0_g2	unnamed protein product [Parnassius apollo])	11.699	3.5483	3.74225668057E-8	7.82196809912E-7	yes	up	0.02	0.44	0.39	0.05	0.03	0.04	0.81	0.02	1.1	0.07	0.01	0.03	0.09	0.02	0	0.02	0.01	0.04	0.05	0.04	0.297	0.031	GO:0016020	CC:membrane;	K24473	TENM, ODZ	------	------	ENOG410XQQD	S:Function unknown)	sp|O61307|TENM_DROME;	Teneurin-m OS=Drosophila melanogaster OX=7227 GN=Ten-m PE=1 SV=2;	PF18720;PF07974	EGF_Tenascin;EGF_2	Tenascin EGF domain;EGF-like domain
TRINITY_DN12665_c0_g3	PREDICTED: teneurin-2-like [Papilio polytes])	14.452	3.85315	0.00160499	0.00853808	yes	up	0	0.58	0.45	0	0	0.06	0.31	0	0.97	0.06	0	0	0	0.1	0	0	0	0	0.04	0	0.243	0.014	GO:0016020;GO:0005886	CC:membrane;CC:plasma membrane;	K24473	TENM, ODZ	------	------	ENOG410XQQD	S:Function unknown)	sp|O61307|TENM_DROME;	Teneurin-m OS=Drosophila melanogaster OX=7227 GN=Ten-m PE=1 SV=2;	PF07974	EGF_2	EGF-like domain
TRINITY_DN12666_c0_g1	hypothetical protein B5X24_HaOG206692 [Helicoverpa armigera])	0.043	-4.54689	0.00185442	0.00965116	yes	down	0	0	0	0	0	0	0	0	0	0	0.64	1.71	0.24	0.06	0.31	0.43	0	0	1.4	0	0	0.479	------	------	------	------	------	------	------	------	------	------	------	------	------
TRINITY_DN12666_c0_g2	hypothetical protein B5X24_HaOG206692 [Helicoverpa armigera])	11.929	3.57641	0.012475	0.0452497	yes	up	0	0	0.43	0.25	0	0.15	0	0	1.71	0	0	0	0	0.06	0	0.08	0	0	0.05	0	0.254	0.019	------	------	------	------	------	------	ENOG410Y65V	S:Function unknown)	------	------	------	------	------
TRINITY_DN12668_c0_g1	probable pseudouridine-5'-phosphatase, partial [Ostrinia furnacalis])	13.912	3.79831	6.9252666576E-7	1.07163081198E-5	yes	up	0.79	0.34	0.31	0.1	1.94	0.13	0.32	0.15	8.11	0.17	0.18	0.2	0.04	0.25	0.2	0.09	0.36	0.08	0.11	0.59	1.236	0.21	GO:1901568;GO:0016020;GO:0080019	BP:fatty acid derivative metabolic process;CC:membrane;MF:fatty-acyl-CoA reductas;	K17623	PUDP, HDHD1	------	------	COG0637;ENOG410Z6HT	S:Function unknown);	sp|Q94529|GS1_DROME;	Probable pseudouridine-5'-phosphatase OS=Drosophila melanogaster OX=7227 GN=Gs1l PE=2 SV=2;	PF13419;PF00702;PF13242	HAD_2;Hydrolase;Hydrolase_like	Haloacid dehalogenase-like hydrolase;haloacid dehalogenase-like hydrolase;HAD-hyrolase-like
TRINITY_DN12669_c0_g2		0.078	-3.68566	0.000976326	0.00567918	yes	down	0	0	0	0	0	0	0	0	0	0	0.24	0.05	0.22	0.05	0.67	0.25	0.18	0.27	0.37	0	0	0.23	------	------	------	------	------	------	------	------	------	------	------	------	------
TRINITY_DN12669_c0_g4		0.158	-2.66382	0.000839015	0.00501816	yes	down	0	0.03	0	0.05	0.03	0	0	0	0	0.04	0.11	0.06	0.19	0.23	0.32	0.16	0.4	0.24	0.19	0.02	0.015	0.192	------	------	------	------	------	------	------	------	------	------	------	------	------
TRINITY_DN12669_c0_g5		0.057	-4.13206	5.09060798409E-6	6.40326850094E-5	yes	down	0	0	0	0	0.01	0	0	0	0	0	0.06	0.07	0.2	0.03	0.26	0.18	0.29	0.18	0.18	0.02	0.001	0.147	------	------	------	------	------	------	------	------	------	------	------	------	------
TRINITY_DN1266_c0_g1	hypothetical protein EVAR_29052_1 [Eumeta japonica])	0.1	-3.31565	2.25540662822E-8	4.90324817429E-7	yes	down	0.06	0.14	0.31	0	0.13	0.21	0	0.07	0.31	0	1.04	1.77	5.33	0.96	3.2	2.49	2.32	3.04	0.34	4.77	0.123	2.526	------	------	------	------	------	------	ENOG41123MF	S:Function unknown)	------	------	------	------	------
TRINITY_DN12680_c0_g2	tyrosine-protein kinase transmembrane receptor Ror-like isoform X1 [Pectinophora gossypiella])	5.295	2.40462	3.09351914782E-6	4.07418411278E-5	yes	up	0.22	0.89	0.43	0.51	0.05	0.69	0.06	0.28	0.22	0.78	0.2	0.11	0.12	0.35	0.15	0.24	0.12	0.2	0.03	0.35	0.413	0.187	------	------	K05122	ROR1, NTRKR1	map04310	Wnt signaling pathway)	ENOG411039I	T:Signal transduction mechanisms)	sp|Q24488|ROR1_DROME;	Tyrosine-protein kinase transmembrane receptor Ror OS=Drosophila melanogaster OX=7227 GN=Ror PE=1 SV=1;	PF07714;PF00069	PK_Tyr_Ser-Thr;Pkinase	Protein tyrosine and serine/threonine kinase;Protein kinase domain
TRINITY_DN12687_c0_g1	golgin subfamily A member 6-like protein 22 isoform X3 [Galleria mellonella])	0.377	-1.40652	0.00666689	0.0274399	yes	down	0.02	0.17	0.14	0.03	0.01	0.05	0.31	0.02	0.12	0.02	0.44	0.16	0.07	0.11	0.31	0.34	0.5	0.54	0.52	0.24	0.089	0.323	------	------	------	------	------	------	ENOG410YVHB;ENOG4111S17	S:Function unknown);	------	------	------	------	------
TRINITY_DN12687_c0_g2	putative Trichohyalin [Danaus plexippus plexippus])	0.388	-1.3648	0.0133012	0.0477118	yes	down	0	0.16	0.25	0	0	0.07	0.07	0.02	0.12	0.02	0.48	0.1	0.15	0.11	0.26	0.17	0.36	0.51	0.22	0.04	0.071	0.24	GO:0016020	CC:membrane;	------	------	------	------	ENOG410YVHB	S:Function unknown)	------	------	------	------	------
TRINITY_DN12689_c0_g1	uncharacterized protein LOC113518487 [Galleria mellonella])	6.889	2.78435	0.00118678	0.00665017	yes	up	0.31	0.51	0.55	0	0.22	0	2.05	0.86	0.81	0.8	0.61	0	0	0	0.34	0	0.21	0.18	0.12	0.9	0.611	0.236	------	------	------	------	------	------	------	------	------	------	------	------	------
TRINITY_DN1268_c0_g1		3.332	1.73623	8.49445338492E-6	9.98945340333E-5	yes	up	102.89	333.04	556.56	248.41	127.22	220.6	503.51	217.06	313.42	285.68	222.4	85.25	119.38	186.79	178.97	153.36	143.58	134.31	200.79	122.1	290.839	154.693	------	------	------	------	------	------	------	------	------	------	------	------	------
TRINITY_DN12708_c0_g1	hypothetical protein HF086_004303 [Spodoptera exigua])	2.295	1.19826	0.0121092	0.0441707	yes	up	0.06	0.45	1	0.49	0.02	0.52	1.67	0.06	0.83	0.15	0.36	0.17	0.49	0.11	0.66	0.23	0.25	0.29	0.27	0.09	0.525	0.292	------	------	K25178	CCDC174	------	------	ENOG410Y526	S:Function unknown)	sp|Q5ZIH9|CC174_CHICK;	Coiled-coil domain-containing protein 174 OS=Gallus gallus OX=9031 GN=CCDC174 PE=2 SV=1;	PF13300	DUF4078	Domain of unknown function (DUF4078)
TRINITY_DN1270_c0_g1	transmembrane protein 62-like [Zerene cesonia])	0.443	-1.17314	0.00667248	0.0274562	yes	down	0.06	1.08	7.09	0.53	0.11	0.72	4.31	0.23	5.74	0.5	2.39	4.4	8.88	2.03	3.09	4.01	15.56	10.78	2.41	5.41	2.037	5.896	GO:0016020;GO:0016787	CC:membrane;MF:hydrolase activity;	------	------	------	------	ENOG410XNV4;COG1131	S:Function unknown);V:Defense mechanisms)	sp|Q0P6H9|TMM62_HUMAN;	Transmembrane protein 62 OS=Homo sapiens OX=9606 GN=TMEM62 PE=1 SV=1;	PF00149	Metallophos	Calcineurin-like phosphoesterase
TRINITY_DN1270_c1_g2	uncharacterized protein LOC113496126 [Trichoplusia ni])	0.183	-2.4507	4.20674956059E-11	1.63644505476E-9	yes	down	0.01	0.38	0.77	0.2	0.13	0.02	0.2	0.28	0.79	0.02	4.42	1.45	4.07	2.46	1.33	3.94	2.74	3.51	0.58	2.85	0.28	2.735	GO:0016491	MF:oxidoreductase activity;	------	------	------	------	COG1028	S:Function unknown)	sp|Q9X248|FABG_THEMA;	3-oxoacyl-[acyl-carrier-protein] reductase FabG OS=Thermotoga maritima;	PF13561;PF00106;PF08659	adh_short_C2;adh_short;KR	Enoyl-(Acyl carrier protein) reductase;short chain dehydrogenase;KR domain
TRINITY_DN12716_c0_g1	PREDICTED: ejaculatory bulb-specific protein 3-like [Fopius arisanus])	34.862	5.1236	0.000135167	0.00106243	yes	up	0	0.8	0.86	0	0.43	0.49	0.49	0	0.28	0	0	0	0	0	0	0	0	0	0	0	0.335	0	------	------	------	------	------	------	------	------	------	------	PF03392	OS-D	Insect pheromone-binding family, A10/OS-D
TRINITY_DN1271_c0_g1	hypothetical protein PYW08_007407 [Mythimna loreyi])	0.417	-1.26339	0.00103157	0.00594699	yes	down	1.3	7.58	0.5	1.48	4.69	3.73	6.58	0.75	0.13	0.08	22.16	9.65	0.51	1.54	1.56	13.04	3.49	54.53	1.89	1.48	2.682	10.985	------	------	------	------	------	------	ENOG410Y65V;ENOG4111HHG	S:Function unknown);	------	------	------	------	------
TRINITY_DN12720_c0_g2	unnamed protein product, partial [Brenthis ino])	0.475	-1.073	0.000671108	0.00417393	yes	down	0.03	0.14	0.26	0.05	0.01	0.03	0.27	0.02	0.1	0.02	0.25	0.23	0.38	0.16	0.24	0.3	0.73	0.51	0.13	0.2	0.093	0.313	------	------	K10480	BTBD8	------	------	ENOG4111F0P	S:Function unknown)	sp|Q5XKL5|BTBD8_HUMAN;	BTB/POZ domain-containing protein 8 OS=Homo sapiens OX=9606 GN=BTBD8 PE=1 SV=3;	PF00651	BTB	BTB/POZ domain
TRINITY_DN12724_c0_g4	hypothetical protein JYU34_012098 [Plutella xylostella])	13.419	3.74624	0.00322338	0.0151015	yes	up	0.33	1.95	2.21	0	0	0.34	0.17	0	0	0	0	0.13	0	0	0	0.08	0	0.33	0.05	0	0.5	0.059	GO:0003964	MF:RNA-directed DNA polymerase activity;	------	------	------	------	------	------	------	------	------	------	------
TRINITY_DN12725_c0_g1	hypothetical protein evm_005628 [Chilo suppressalis])	0.331	-1.59455	0.0130616	0.0470225	yes	down	0	1.73	0.02	0.06	0.01	0.32	0.16	0	0	0	1.67	2.07	2.38	1.23	1.25	6.23	0.74	0.65	0.18	0.12	0.23	1.652	------	------	------	------	------	------	------	------	------	------	------	------	------
TRINITY_DN12732_c0_g1		3.276	1.71201	0.011341	0.0418618	yes	up	0.03	0.67	1.01	3.59	0	0.16	0	0.1	0.6	0.47	1.02	0.34	0.03	0.09	0	0.99	0.06	0.13	0.04	0.29	0.663	0.299	------	------	------	------	------	------	------	------	------	------	------	------	------
TRINITY_DN1273_c0_g1	39S ribosomal protein L54, mitochondrial [Bicyclus anynana])	0.332	-1.59086	1.3839712814E-9	3.93530243384E-8	yes	down	1.15	4.09	10.68	3.76	3.31	4.33	3.84	4.05	23.8	0.83	16.91	48.85	67.44	9.64	40.67	32.63	37.6	110.31	3.14	28.44	5.984	39.563	GO:1990904;GO:0005840;GO:0005739	CC:ribonucleoprotein complex;CC:ribosome;CC:mitochondrion;	K17435	MRPL54	------	------	ENOG411244M	S:Function unknown)	sp|Q3MHJ5|RM54_BOVIN;	Large ribosomal subunit protein mL54 OS=Bos taurus OX=9913 GN=MRPL54 PE=1 SV=1;	PF08561	Ribosomal_L37	Mitochondrial ribosomal protein L37
TRINITY_DN12741_c0_g3		0.237	-2.07674	0.00195724	0.0100734	yes	down	0	0	0.15	0	0.01	0.07	0.02	0	0.07	0	0.14	0.03	0.43	0.06	0.19	0.11	0.26	0.13	0.19	0.21	0.032	0.175	------	------	------	------	------	------	------	------	------	------	------	------	------
TRINITY_DN12767_c0_g1	LOW QUALITY PROTEIN: uncharacterized protein LOC113230887 [Hyposmocoma kahamanoa])	2.738	1.45337	0.00295939	0.0140766	yes	up	0.02	0.48	0.91	0.14	0.01	0.21	0.55	0.17	0.66	0.07	0.21	0.2	0.09	0.18	0.43	0.14	0.11	0.09	0.01	0.12	0.322	0.158	GO:0071897	BP:DNA biosynthetic process;	------	------	------	------	ENOG4111HHG;ENOG410Y65V;ENOG410ZDJD;ENOG410XPJ1	S:Function unknown);	------	------	------	------	------
TRINITY_DN12772_c0_g1	polyprotein, partial [Bombyx mori])	0.353	-1.50274	0.000713104	0.00438161	yes	down	0	0.15	0.28	0.12	0.03	0.06	0.15	0.07	0.31	0.07	0.2	0.24	0.86	0.35	0.42	0.39	0.6	1.08	0.66	0.45	0.124	0.525	GO:0071897;GO:0016791;GO:0004519;GO:0003824;GO:0003964;GO:0046872	BP:DNA biosynthetic process;MF:phosphatase activity;MF:endonuclease activity;MF:catalytic activity;MF:RNA-directed DNA polymerase activity;MF:metal ion binding;	------	------	------	------	ENOG410ZN99;ENOG410YTM4;ENOG411291K;ENOG410ZPH6	S:Function unknown);	sp|Q95SX7|RTBS_DROME;	Probable RNA-directed DNA polymerase from transposon BS OS=Drosophila melanogaster OX=7227 GN=RTase PE=2 SV=1;	PF14529;PF03372	Exo_endo_phos_2;Exo_endo_phos	Endonuclease-reverse transcriptase;Endonuclease/Exonuclease/phosphatase family
TRINITY_DN12787_c0_g1		4.857	2.28015	0.00164	0.00870229	yes	up	0.12	0.54	0.22	0.29	0.3	0.91	0.71	0.07	0	0.1	0.22	0.09	0	0.08	0	0.17	0.05	0.34	0.27	0.12	0.326	0.134	------	------	------	------	------	------	------	------	------	------	------	------	------
TRINITY_DN1282_c0_g1		0.24	-2.05802	0.000309724	0.00215346	yes	down	0	4.95	1.09	0.36	0.41	0.45	0.45	0.38	4.12	0.5	9.69	7.5	14.8	2.42	8.27	5.84	11.31	10.74	13.18	2.61	1.271	8.636	------	------	------	------	------	------	------	------	------	------	------	------	------
TRINITY_DN12847_c0_g2	uncharacterized protein LOC126376513 [Pectinophora gossypiella])	6.127	2.61522	1.67115734808E-5	0.00017865	yes	up	0.02	0.15	2.27	0.17	0.05	0.02	0.69	0.02	0.63	0.07	0.24	0.02	0.02	0	0.13	0.05	0.12	0.13	0.05	0.41	0.409	0.117	GO:0016020;GO:0022857	CC:membrane;MF:transmembrane transporter activity;	K08202	SLC22A4_5, OCTN	map05231	Choline metabolism in cancer)	ENOG411179R;ENOG410XSRI	G:Carbohydrate transport and metabolism);	sp|Q961J5|BALAT_DROME;	Beta-alanine transporter OS=Drosophila melanogaster OX=7227 GN=Balat PE=2 SV=1;	PF00083;PF07690;PF12832	Sugar_tr;MFS_1;MFS_1_like	Sugar (and other) transporter;Major Facilitator Superfamily;MFS_1 like family
TRINITY_DN1284_c0_g1	glutaredoxin domain-containing cysteine-rich protein CG31559 [Spodoptera frugiperda])	0.374	-1.41806	4.99650658233E-12	2.33889395867E-10	yes	down	0.23	1.88	11.06	1.42	0.33	2.23	1.91	0.7	1.8	0.66	12.57	8.51	16.55	2.1	7.96	6.8	19.15	20.43	3.48	8.09	2.222	10.564	GO:0007605	BP:sensory perception of sound;	K17479	GRXCR1	------	------	ENOG4111HAI;ENOG410Z9NK	O:Posttranslational modification, protein turnover, chaperones);S:Function unknown)	sp|Q9VNL4|GRCR1_DROME;	Glutaredoxin domain-containing cysteine-rich protein CG31559 OS=Drosophila melanogaster OX=7227 GN=CG31559 PE=2 SV=2;	PF00462;PF04908	Glutaredoxin;SH3BGR	Glutaredoxin;SH3-binding, glutamic acid-rich protein
TRINITY_DN12850_c0_g2	jg19448 [Pararge aegeria aegeria])	13.038	3.70466	2.35751929678E-5	0.00024011	yes	up	238.28	216.24	10.52	22.38	2500.04	1030.86	70.63	1740.69	21.9	264.89	283.67	35.13	245.73	64.5	353.18	241.5	436.3	39.48	208.62	100.14	611.643	200.825	GO:0031409	MF:pigment binding;	------	------	------	------	------	------	------	------	------	------	------
TRINITY_DN1285_c0_g2	probable salivary secreted peptide [Galleria mellonella])	10.8	3.4329	0.000419154	0.00279409	yes	up	550.59	829.9	5.33	120.7	199.37	51.78	174.11	31.4	241.03	160.91	4.48	4.61	0.54	26.49	257.13	30.32	0.41	5.2	81.69	176.92	236.512	58.779	------	------	------	------	------	------	ENOG410ZS6V;ENOG410Y5FW	S:Function unknown);	sp|D8KY57|SSP_BOMIG;	Probable salivary secreted peptide OS=Bombus ignitus OX=130704 PE=2 SV=1;	PF15868	MBF2	Transcription activator MBF2
TRINITY_DN1287_c1_g1		64.409	6.00919	9.75073424096E-7	1.45266922801E-5	yes	up	0	0.35	2.67	0.77	0.03	0.04	2.99	0.03	16.02	0	0.2	0	0	0	0.03	0	0	0	0	1.12	2.29	0.135	------	------	------	------	------	------	------	------	------	------	------	------	------
TRINITY_DN12887_c0_g1	uncharacterized protein LOC113228838 [Hyposmocoma kahamanoa])	6.87	2.78021	3.83494409825E-5	0.000363897	yes	up	0.02	0.92	1.1	0.1	0.01	0.17	0.33	0.03	0.16	0.28	0.17	0.16	0.01	0.05	0	0.13	0.11	0.03	0	0	0.312	0.066	GO:0060255;GO:0051726;GO:0005634;GO:0004861	BP:regulation of macromolecule metabolic process;BP:regulation of cell cycle;CC:nucleus;MF:cyclin-dependent protein serine/threonine kinase inhibitor activity;	------	------	------	------	ENOG4110R0Q	S:Function unknown)	------	------	PF02234	CDI	Cyclin-dependent kinase inhibitor
TRINITY_DN12893_c0_g1		14.222	3.83003	1.74556997435E-5	0.000185543	yes	up	0.13	0.06	7.41	0.1	0.23	0	1.59	0.15	0.06	0.04	0.19	0	0	0	0.12	0.05	0.14	0.25	0	0.05	0.977	0.08	------	------	------	------	------	------	------	------	------	------	------	------	------
TRINITY_DN12906_c0_g2	unnamed protein product [Parnassius apollo])	4.161	2.05694	1.85678859424E-15	1.45809964141E-13	yes	up	0.54	5.53	13.12	4.91	0.41	1.65	4.77	1.71	5.29	4.91	1.63	0.82	1.32	0.94	0.78	2.1	1.7	3.2	0.96	4.02	4.284	1.747	GO:0016740	MF:transferase activity;	K00799	GST, gst	map05207;map00480;map05204;map00983;map00982;map00980;map05200;map05208;map05418;map05225;map04212;map01524	Chemical carcinogenesis - receptor activation);Glutathione metabolism);Chemical carcinogenesis - DNA adducts);Drug metabolism - other enzymes);Drug metabolism - cytochrome P450);Metabolism of xenobiotics by cytochrome P450);Pathways in cancer);Chemical carcinogenesis - reactive oxygen species);Fluid shear stress and atherosclerosis);Hepatocellular carcinoma);Longevity regulating pathway - worm);P…	COG0625	O:Posttranslational modification, protein turnover, chaperones)	sp|P46430|GSTT1_MANSE;	Glutathione S-transferase 1 OS=Manduca sexta OX=7130 GN=GST1 PE=2 SV=1;	PF13417;PF00043;PF02798;PF13409	GST_N_3;GST_C;GST_N;GST_N_2	Glutathione S-transferase, N-terminal domain;Glutathione S-transferase, C-terminal domain;Glutathione S-transferase, N-terminal domain;Glutathione S-transferase, N-terminal domain
TRINITY_DN1291_c0_g1	unnamed protein product [Arctia plantaginis])	0.285	-1.81145	2.35784944502E-10	7.79993305581E-9	yes	down	0.01	0.57	1.23	0.55	0.14	0.38	0.34	0.11	0.62	0.22	2.49	1.17	5.54	1.71	1.43	2.99	2.78	3.31	0.24	3.86	0.417	2.552	GO:0060255;GO:0051726;GO:0005634;GO:0004861	BP:regulation of macromolecule metabolic process;BP:regulation of cell cycle;CC:nucleus;MF:cyclin-dependent protein serine/threonine kinase inhibitor activity;	------	------	------	------	------	------	------	------	PF02234	CDI	Cyclin-dependent kinase inhibitor
TRINITY_DN1292_c0_g2		2.053	1.03775	0.0131894	0.0473973	yes	up	13.97	218.69	192.19	158.8	18.84	112.15	46.71	45.64	147.16	111.26	173.98	36.68	103.5	60.19	176.18	83.09	20.35	69.41	11.06	167.99	106.541	90.243	------	------	------	------	------	------	------	------	------	------	------	------	------
TRINITY_DN12936_c0_g1	elongation of very long chain fatty acids protein-like [Pectinophora gossypiella])	7.681	2.94127	2.83251078013E-10	9.24278517673E-9	yes	up	0.15	3.28	25.71	1.52	0.39	0.9	14.5	0.42	1.08	1.49	1.22	0.57	1.01	0.22	0.28	1.16	0.9	1.61	0.19	0.59	4.944	0.775	GO:0006633;GO:0016020;GO:0009922	BP:fatty acid biosynthetic process;CC:membrane;MF:fatty acid elongase activity;	------	------	------	------	ENOG410XRWT	I:Lipid transport and metabolism)	sp|Q9EQC4|ELOV4_MOUSE;	Elongation of very long chain fatty acids protein 4 OS=Mus musculus OX=10090 GN=Elovl4 PE=1 SV=2;	PF01151	ELO	GNS1/SUR4 family
TRINITY_DN12961_c0_g1	unnamed protein product [Chilo suppressalis])	0.111	-3.16736	0.000487397	0.00317716	yes	down	0	0.15	0	0.03	0	0	0	0	0	0	0.48	0.08	0.11	0.58	0.02	0.44	0.34	0.12	0.03	0.3	0.018	0.25	GO:0005634;GO:0000981;GO:0003677	CC:nucleus;MF:RNA polymerase II transcription factor activity, sequence-specific DNA binding;MF:DNA binding;	K09320	EVX	------	------	ENOG4111RMB	K:Transcription)	sp|P06602|EVE_DROME;	Segmentation protein even-skipped OS=Drosophila melanogaster OX=7227 GN=eve PE=1 SV=3;	PF00046	Homeodomain	Homeodomain
TRINITY_DN12964_c0_g1		0.032	-4.9586	0.00241322	0.0119452	yes	down	0	0	0	0	0	0	0	0	0	0	0.1	0.09	0.55	0	1.39	0.48	0	0	0.81	0	0	0.342	------	------	------	------	------	------	------	------	------	------	------	------	------
TRINITY_DN12966_c0_g1		0.166	-2.59291	0.000150236	0.00116831	yes	down	0	0.02	0.05	0	0.01	0.03	0	0	0	0.02	0.05	0.14	0.39	0.08	0.08	0.11	0.1	0.33	0.05	0.15	0.013	0.148	------	------	------	------	------	------	------	------	------	------	------	------	------
TRINITY_DN12978_c0_g2	hypothetical protein O3G_MSEX001396 [Manduca sexta])	0.068	-3.88492	1.11037756727E-20	1.46928307228E-18	yes	down	0.03	0.66	0.6	0.75	0.07	0.21	0.25	0.24	0.02	0.24	7.26	8	11.22	8.85	1.49	7.65	28.83	11.64	2.6	6.87	0.307	9.441	GO:0009072;GO:0003868;GO:0046872	BP:aromatic amino acid family metabolic process;MF:4-hydroxyphenylpyruvate dioxygenase activity;MF:metal ion binding;	K00457	HPD, hppD	map00130;map00360;map00350;map01240	Ubiquinone and other terpenoid-quinone biosynthesis);Phenylalanine metabolism);Tyrosine metabolism);Biosynthesis of cofactors)	COG3185	E:Amino acid transport and metabolism)	sp|Q5BKL0|HPPD_XENTR;	4-hydroxyphenylpyruvate dioxygenase OS=Xenopus tropicalis OX=8364 GN=hpd PE=2 SV=1;	PF00903;PF13669;PF13468	Glyoxalase;Glyoxalase_4;Glyoxalase_3	Glyoxalase/Bleomycin resistance protein/Dioxygenase superfamily;Glyoxalase/Bleomycin resistance protein/Dioxygenase superfamily;Glyoxalase-like domain
TRINITY_DN12991_c0_g1		3.634	1.86143	0.0131518	0.0472762	yes	up	3466.75	1328.98	809.99	2075.27	3951.8	3892.43	1178.16	4095.97	22.04	1851.52	1671.21	2153.73	1564.74	1939.29	2878.71	1721.66	1449.99	1889.51	3926.09	1044.36	2267.29	2023.93	------	------	------	------	------	------	------	------	------	------	------	------	------
TRINITY_DN13009_c0_g1	DNA polymerase theta-like [Manduca sexta])	0.181	-2.46886	0.00596118	0.0250569	yes	down	0.04	0	0.2	0	0	0.07	0	0	0	0	0.3	0.06	0.27	0.23	0.82	0.46	0.15	0.07	0.14	0.32	0.031	0.282	GO:0006281;GO:0006261;GO:0005634;GO:0042575;GO:0003887;GO:0003677;GO:0005524	BP:DNA repair;BP:DNA-dependent DNA replication;CC:nucleus;CC:DNA polymerase complex;MF:DNA-directed DNA polymerase activity;MF:DNA binding;MF:ATP binding;	K02349	POLQ	------	------	COG0749	L:Replication, recombination and repair)	sp|O18475|DPOLQ_DROME;	DNA polymerase theta OS=Drosophila melanogaster OX=7227 GN=PolQ PE=1 SV=1;	PF00476	DNA_pol_A	DNA polymerase family A
TRINITY_DN13032_c0_g1		0.083	-3.58471	0.00413289	0.0185471	yes	down	0	0	0	0	0	0	0	0	0	0	0.37	0.16	0.11	0.14	0	0.25	0.12	0.16	0.61	0	0	0.192	------	------	------	------	------	------	------	------	------	------	------	------	------
TRINITY_DN13041_c0_g5	hypothetical protein K1T71_003063 [Dendrolimus kikuchii])	0.338	-1.56516	0.00310062	0.0146242	yes	down	19.62	29.14	8.49	39.63	36.82	25.23	10.15	42.53	8.74	21.87	330.68	231.23	134.2	213.86	244.31	243.01	250.4	178.3	164.31	144.91	24.222	213.521	GO:0005576;GO:0008061	CC:extracellular region;MF:chitin binding;	------	------	------	------	ENOG410XQ49	S:Function unknown)	sp|Q9VMM6|OBSTE_DROME;	Protein obstructor-E OS=Drosophila melanogaster OX=7227 GN=obst-E PE=2 SV=2;	PF01607	CBM_14	Chitin binding Peritrophin-A domain
TRINITY_DN13055_c0_g1	unnamed protein product [Diatraea saccharalis])	2.141	1.09826	0.00023044	0.00168225	yes	up	8.41	19.73	33.77	21.74	10.7	13.79	31.84	16.81	38.18	15.03	22.81	15.07	16.22	16.99	22.5	19.35	23.36	21.46	16.14	20.11	21	19.401	GO:0051287;GO:0048038;GO:0016651	MF:NAD binding;MF:quinone binding;MF:oxidoreductase activity, acting on NA;	K03935	NDUFS2	map04714;map00190;map05208;map05012;map05010;map04723;map05016;map05014;map05415;map04932;map05022;map05020	Thermogenesis);Oxidative phosphorylation);Chemical carcinogenesis - reactive oxygen species);Parkinson disease);Alzheimer disease);Retrograde endocannabinoid signaling);Huntington disease);Amyotrophic lateral sclerosis);Diabetic cardiomyopathy);Non-alcoholic fatty liver disease);Pathways of neurodegeneration - multiple diseases);Prion disease)	COG0649	C:Energy production and conversion)	sp|Q641Y2|NDUS2_RAT;	NADH dehydrogenase [ubiquinone] iron-sulfur protein 2, mitochondrial OS=Rattus norvegicus OX=10116 GN=Ndufs2 PE=1 SV=1;	PF00346	Complex1_49kDa	Respiratory-chain NADH dehydrogenase, 49 Kd subunit
TRINITY_DN1306_c0_g1	UNC93-like protein [Manduca sexta])	0.436	-1.19764	0.00689868	0.0281184	yes	down	0.15	0.16	0.94	0.07	0.06	0.06	0.28	0.06	0.25	0.02	0.5	0.59	1.37	0.39	0.52	0.81	3.03	1.72	0.25	0.28	0.205	0.946	GO:0016020	CC:membrane;	------	------	------	------	ENOG410XTFP	S:Function unknown)	sp|Q9Y115|UN93L_DROME;	UNC93-like protein OS=Drosophila melanogaster OX=7227 GN=CG4928 PE=2 SV=1;	PF05978	UNC-93	Ion channel regulatory protein UNC-93
TRINITY_DN13072_c0_g1	unnamed protein product, partial [Iphiclides podalirius])	4.624	2.20925	6.73490518124E-9	1.64029103726E-7	yes	up	0.08	2.12	2.75	1.92	0.14	0.79	0.31	0.76	2.18	0.84	0.48	0.29	0.3	0.2	0.26	0.61	0.66	1.16	0.28	0.16	1.189	0.44	GO:0006508;GO:0007229;GO:0046872;GO:0004222	BP:proteolysis;BP:integrin-mediated signaling pathway;MF:metal ion binding;MF:metalloendopeptidase activity;	------	------	------	------	ENOG410XPKZ;ENOG41110UP;ENOG4110JSZ	S:Function unknown);O:Posttranslational modification, protein turnover, chaperones)	sp|Q9P2N4|ATS9_HUMAN;	A disintegrin and metalloproteinase with thrombospondin motifs 9 OS=Homo sapiens OX=9606 GN=ADAMTS9 PE=1 SV=4;	PF01421;PF13688;PF13582	Reprolysin;Reprolysin_5;Reprolysin_3	Reprolysin (M12B) family zinc metalloprotease;Metallo-peptidase family M12;Metallo-peptidase family M12B Reprolysin-like
TRINITY_DN13073_c0_g1	unnamed protein product, partial [Brenthis ino])	11.046	3.4654	1.22598491422E-7	2.26901723387E-6	yes	up	0.1	0.57	0.07	0.37	0.39	1.23	0.15	0.18	0.37	0.38	0.05	0.11	0.02	0.04	0.04	0.23	0	0.05	0.1	0.16	0.381	0.08	GO:0016020;GO:0016787;GO:0005524	CC:membrane;MF:hydrolase activity;MF:ATP binding;	K01511	ENTPD5_6	map00240;map01232;map00230	Pyrimidine metabolism);Nucleotide metabolism);Purine metabolism)	COG5371;COG5371	G:Carbohydrate transport and metabolism);O:Posttranslational modification, protein turnover, chaperones)	sp|O75356|ENTP5_HUMAN;	Nucleoside diphosphate phosphatase ENTPD5 OS=Homo sapiens OX=9606 GN=ENTPD5 PE=1 SV=1;	PF01150	GDA1_CD39	GDA1/CD39 (nucleoside phosphatase) family
TRINITY_DN13082_c0_g1	unnamed protein product [Danaus chrysippus])	0.078	-3.68622	4.96083833503E-5	0.00045351	yes	down	0	0	0	0	0	0	0	0	0.17	0	0.25	0.5	0.2	0.22	0.03	0.2	1.44	0.2	0.28	0.24	0.017	0.356	------	------	------	------	------	------	ENOG410YSGZ	S:Function unknown)	------	------	------	------	------
TRINITY_DN13084_c0_g1	hypothetical protein CAPTEDRAFT_143611, partial [Capitella teleta])	22.57	4.49636	0.000779555	0.00471917	yes	up	0.07	0.34	0	0.43	0	0.12	0	0.18	0	0.32	0	0	0	0	0.12	0	0	0	0	0	0.146	0.012	------	------	------	------	------	------	ENOG410XZB8	S:Function unknown)	------	------	------	------	------
TRINITY_DN13087_c0_g3		0.085	-3.54868	0.0042539	0.0190023	yes	down	0	0	0	0	0	0	0	0	0	0	0.04	0.06	0.03	0.03	0.29	0.19	0	0.1	0.3	0.04	0	0.108	------	------	------	------	------	------	------	------	------	------	------	------	------
TRINITY_DN13089_c1_g1		0.277	-1.85052	0.00834386	0.0326166	yes	down	0	0.1	0.57	0.09	0	0.08	0	0.05	0.22	0.08	0.99	0.17	0.51	0	0.08	0.34	1.01	0.6	0.73	0.59	0.119	0.502	------	------	------	------	------	------	------	------	------	------	------	------	------
TRINITY_DN1308_c0_g1	reticulon-1-A isoform X7 [Maniola jurtina])	3.047	1.60761	0.000349911	0.00239035	yes	up	3.09	5.7	6.87	7.58	4.86	4.21	7.65	11.42	13.14	6.3	5.65	4.14	3.46	7.46	6.1	4.27	4.41	4.46	6.01	3.41	7.082	4.937	------	------	K20721	RTN1	------	------	ENOG410XPKH	U:Intracellular trafficking, secretion, and vesicular transport)	sp|Q68EW1|RTN3B_XENLA;	Reticulon-3-B OS=Xenopus laevis OX=8355 GN=rtn3-b PE=2 SV=1;	------	------	------
TRINITY_DN1308_c0_g2	unnamed protein product, partial [Brenthis ino])	2.454	1.29521	0.000524746	0.00338485	yes	up	16.44	42.99	89.56	49.35	23.9	25.88	69.16	49.63	157.58	41.17	44.43	33.41	29.84	45.93	53.78	36.4	34.15	35.5	43.65	30.81	56.566	38.79	GO:0005789	CC:endoplasmic reticulum membrane;	K20721	RTN1	------	------	ENOG410XPKH	U:Intracellular trafficking, secretion, and vesicular transport)	sp|Q68EW1|RTN3B_XENLA;	Reticulon-3-B OS=Xenopus laevis OX=8355 GN=rtn3-b PE=2 SV=1;	PF02453	Reticulon	Reticulon
TRINITY_DN13090_c0_g1		214.55	7.74517	3.96593814225E-9	1.02220230798E-7	yes	up	0.19	0	0.79	1.24	0.56	0.72	0	1.73	0	0.23	0	0	0	0	0	0	0	0	0	0	0.546	0	------	------	------	------	------	------	------	------	------	------	------	------	------
TRINITY_DN13094_c0_g1		0.172	-2.5426	0.00812966	0.0319827	yes	down	0	0.07	0.3	0	0	0	0	0	0	0	0.11	0.1	0.1	0.09	0.24	0.17	0.33	1.24	0.24	0.06	0.037	0.268	------	------	------	------	------	------	------	------	------	------	------	------	------
TRINITY_DN13094_c0_g2		0.133	-2.90511	0.00200642	0.010289	yes	down	0	0	0.07	0	0	0	0	0	0	0	0.37	0.18	0.19	0.04	0.23	0.27	0.1	0.42	0.07	0	0.007	0.187	------	------	------	------	------	------	------	------	------	------	------	------	------
TRINITY_DN13124_c0_g1	Hemocytin [Papilio machaon])	123.182	6.94464	4.14413608499E-63	6.96422069082E-60	yes	up	4.08	67.76	99.65	59.55	1.27	20.74	25.47	21.57	176.07	35.53	1.47	0.36	0.52	0.26	0.4	0.97	0.82	0.3	0.39	0.76	51.169	0.625	GO:0016020;GO:0005576;GO:0008061	CC:membrane;CC:extracellular region;MF:chitin binding;	------	------	------	------	ENOG410XNSK;ENOG410YF4H;ENOG410YQ24	S:Function unknown);	sp|P98092|HMCT_BOMMO;	Hemocytin OS=Bombyx mori OX=7091 PE=2 SV=1;	PF00094;PF08742;PF01826	VWD;C8;TIL	von Willebrand factor type D domain;C8 domain;Trypsin Inhibitor like cysteine rich domain
TRINITY_DN13136_c0_g1		0.17	-2.55468	0.00206996	0.0105507	yes	down	0.08	0	0.19	0.15	0	0.06	0	0	0	0.07	0.07	0.66	0.75	0.85	0.06	0.72	0.55	0.12	0.69	0.68	0.055	0.515	------	------	------	------	------	------	------	------	------	------	------	------	------
TRINITY_DN1313_c0_g4		0.281	-1.8328	0.000138431	0.00108504	yes	down	0.06	0.14	0.25	0.16	0	0.03	0	0.02	0	0	0.44	0.41	0.7	0.25	0.19	0.38	0.87	0.59	0.07	0.47	0.066	0.437	------	------	------	------	------	------	------	------	------	------	------	------	------
TRINITY_DN1314_c0_g1	ribose-phosphate pyrophosphokinase 2 [Manduca sexta])	3.217	1.68557	0.000227423	0.00166602	yes	up	0.12	16.07	34.67	5.76	0.24	8.43	4.39	1.07	8.81	3.04	4.16	3.12	2.94	2.88	1.39	3.9	4.33	5	0.71	9.91	8.26	3.834	GO:0016310;GO:0009165;GO:0006015;GO:0009156;GO:0016301;GO:0000287;GO:0004749;GO:0005524	BP:phosphorylation;BP:nucleotide biosynthetic process;BP:5-phosphoribose 1-diphosphate biosynthetic process;BP:ribonucleoside monophosphate biosynthetic process;MF:kinase activity;MF:magnesium ion binding;MF:ribose phosphate diphosphokinase activity;MF:ATP binding;	K00948	PRPS, prsA	map00030;map00230	Pentose phosphate pathway);Purine metabolism)	COG0462	F:Nucleotide transport and metabolism)	sp|Q2HJ58|PRPS1_BOVIN;	Ribose-phosphate pyrophosphokinase 1 OS=Bos taurus OX=9913 GN=PRPS1 PE=2 SV=3;	PF13793;PF14572;PF00156;PF14681	Pribosyltran_N;Pribosyl_synth;Pribosyltran;UPRTase	N-terminal domain of ribose phosphate pyrophosphokinase;Phosphoribosyl synthetase-associated domain;Phosphoribosyl transferase domain;Uracil phosphoribosyltransferase
TRINITY_DN13167_c0_g1		0.095	-3.39178	0.00283094	0.0135848	yes	down	0	0.22	0	0	0	0	0	0	0	0	1.71	0.31	0.4	0.27	0	0.65	0.81	0.08	0.71	0	0.022	0.494	------	------	------	------	------	------	------	------	------	------	------	------	------
TRINITY_DN13172_c0_g1	hypothetical protein K1T71_003290 [Dendrolimus kikuchii])	15.923	3.99304	4.77989089848E-12	2.25002987532E-10	yes	up	0.33	1.15	1.97	1.27	0.41	0.09	1.43	0.08	0.16	0.05	0.16	0.15	0.04	0.04	0.04	0	0.13	0.12	0.05	0.09	0.694	0.082	GO:0005737	CC:cytoplasm;	K23029	EFHC1	------	------	ENOG410XQCQ	S:Function unknown)	sp|E1BKH1|EFHC1_BOVIN;	EF-hand domain-containing protein 1 OS=Bos taurus OX=9913 GN=EFHC1 PE=1 SV=1;	PF06565	DM10_dom	DM10 domain
TRINITY_DN1317_c0_g1	putative inorganic phosphate cotransporter isoform X1 [Ostrinia furnacalis])	0.055	-4.17753	6.78951265794E-55	8.7767507859E-52	yes	down	0.02	0.35	1.55	0.16	0.03	0.14	0.45	0.37	0.3	0.11	13.77	12.56	26	5.63	6.42	16.16	27.75	23.01	1.31	10.23	0.348	14.284	GO:0016020;GO:0022857	CC:membrane;MF:transmembrane transporter activity;	K08193	SLC17A	------	------	ENOG410XPWC	G:Carbohydrate transport and metabolism)	sp|Q9MZD1|S17A5_SHEEP;	Sialin OS=Ovis aries OX=9940 GN=SLC17A5 PE=2 SV=1;	PF07690;PF03092	MFS_1;BT1	Major Facilitator Superfamily;BT1 family
TRINITY_DN131_c0_g1	PREDICTED: fatty acyl-CoA reductase 1-like [Papilio xuthus])	815.152	9.67093	5.29754722103E-37	2.17134831828E-34	yes	up	0.31	10.96	38.33	7.53	0.49	3.83	53.63	0.6	3.99	5.58	0	0.03	0	0.06	0	0	0.07	0.02	0	0.02	12.525	0.02	GO:1901568;GO:0016020;GO:0102965;GO:0080019	BP:fatty acid derivative metabolic process;CC:membrane;MF:alcohol-forming fatty acyl-CoA reductase activity;MF:fatty-acyl-CoA reductas;	K13356	FAR	map04146;map00073;map04212	Peroxisome);Cutin, suberine and wax biosynthesis);Longevity regulating pathway - worm)	ENOG410XS7R	S:Function unknown)	sp|Q8MS59|WAT_DROME;	Fatty acyl-CoA reductase wat OS=Drosophila melanogaster OX=7227 GN=wat PE=1 SV=1;	PF07993;PF03015;PF01370;PF01073	NAD_binding_4;Sterile;Epimerase;3Beta_HSD	Male sterility protein;Male sterility protein;NAD dependent epimerase/dehydratase family;3-beta hydroxysteroid dehydrogenase/isomerase family
TRINITY_DN13200_c0_g1	cuticle protein 64 [Aricia agestis])	31.886	4.99484	3.46697166307E-5	0.000334457	yes	up	0.21	0	0.34	0	0	0	3.66	0.16	2.59	1.01	0.13	0	0.28	0	0	0	0.06	0	0	0.07	0.797	0.054	------	------	------	------	------	------	------	------	------	------	------	------	------
TRINITY_DN1320_c0_g1	hypothetical protein PYW07_016654 [Mythimna separata])	84.771	6.4055	4.93584621963E-6	6.22724442349E-5	yes	up	4.19	0.39	0	0	0	0.15	0.64	0	936.36	0.38	0.08	0.07	0.21	0	0	0	0.08	0.07	0	0.09	94.211	0.06	------	------	------	------	------	------	ENOG410ZQ13;ENOG410Y2QH;ENOG4110RF5	S:Function unknown);	sp|Q18158|SWM1_CAEEL;	Serine protease inhibitor swm-1 OS=Caenorhabditis elegans OX=6239 GN=swm-1 PE=1 SV=1;	PF01826;PF12662	TIL;cEGF	Trypsin Inhibitor like cysteine rich domain;Complement Clr-like EGF-like
TRINITY_DN13211_c0_g1	hypothetical protein O0L34_g10600 [Tuta absoluta])	0.422	-1.24621	6.80672925998E-5	0.000592986	yes	down	0.06	0.57	0.65	0.36	0.11	0.31	1	0.43	0.64	0.08	2.01	1.13	7.22	1.32	1.7	2.5	8.75	3.3	1.03	2.97	0.421	3.193	------	------	------	------	------	------	ENOG4111NVW;ENOG4111AGM	S:Function unknown);	------	------	------	------	------
TRINITY_DN13222_c0_g1	PREDICTED: ubiquitin-like protein 3 [Amyelois transitella])	0.452	-1.14403	6.50860716714E-6	7.90868716152E-5	yes	down	0.08	1.13	2.66	0.92	0.14	0.57	0.37	0.15	0.95	0.3	3.49	1.74	4.1	1.86	0.66	2.65	4.5	3.72	0.32	3.28	0.727	2.632	GO:0016020	CC:membrane;	------	------	------	------	ENOG4111N2D	S:Function unknown)	sp|Q2TA46|UBL3_BOVIN;	Ubiquitin-like protein 3 OS=Bos taurus OX=9913 GN=UBL3 PE=3 SV=1;	PF13881	Rad60-SLD_2	Ubiquitin-2 like Rad60 SUMO-like
TRINITY_DN13228_c0_g1	hypothetical protein PYW08_006428 [Mythimna loreyi])	13.615	3.76709	2.045896333E-14	1.37682191838E-12	yes	up	0.15	0.33	0.94	0.33	0.03	0.19	1.48	0.1	0.28	0.11	0.15	0.03	0	0.04	0.04	0.08	0.04	0.09	0.01	0.03	0.394	0.051	GO:0007155;GO:0007411;GO:0005886;GO:0016787;GO:0003676;GO:0046872	BP:cell adhesion;BP:axon guidance;CC:plasma membrane;MF:hydrolase activity;MF:nucleic acid binding;MF:metal ion binding;	------	------	------	------	ENOG410ZN3C;ENOG4111FBT;ENOG410ZVGI	S:Function unknown);	sp|D3YXG0|HMCN1_MOUSE;	Hemicentin-1 OS=Mus musculus OX=10090 GN=Hmcn1 PE=1 SV=1;	PF13895	Ig_2	Immunoglobulin domain
TRINITY_DN13231_c0_g1	hypothetical protein HW555_004528 [Spodoptera exigua])	0.079	-3.66822	6.22961724789E-11	2.33159727953E-9	yes	down	0.02	0.03	0.17	0.02	0.01	0	0.05	0.02	0	0	2.01	0.2	0.66	0.29	0.27	1.41	0.86	1.66	0.11	0.17	0.032	0.764	GO:0040011;GO:0016020;GO:0071944	BP:locomotion;CC:membrane;CC:cell periphery;	K20230	KEK1	map04013	MAPK signaling pathway - fly)	COG4886	S:Function unknown)	sp|A6NDA9|LRIT2_HUMAN;	Leucine-rich repeat, immunoglobulin-like domain and transmembrane domain-containing protein 2 OS=Homo sapiens OX=9606 GN=LRIT2 PE=2 SV=1;	PF13855;PF12799;PF13927;PF07679;PF13306;PF00047;PF13895	LRR_8;LRR_4;Ig_3;I-set;LRR_5;ig;Ig_2	Leucine rich repeat;Leucine Rich repeats (2 copies);Immunoglobulin domain;Immunoglobulin I-set domain;BspA type Leucine rich repeat region (6 copies);Immunoglobulin domain;Immunoglobulin domain
TRINITY_DN13233_c0_g1		0.188	-2.41175	4.73435418275E-5	0.000434521	yes	down	0	0.17	0.12	0	0	0.04	0	0.09	0.25	0	0.79	0.12	0.58	0.5	0.84	0.76	0.5	0.53	0.23	0.9	0.067	0.575	------	------	------	------	------	------	------	------	------	------	------	------	------
TRINITY_DN13246_c0_g1	ribose-phosphate pyrophosphokinase 2 [Manduca sexta])	16.651	4.05755	8.74835199476E-12	3.93091056877E-10	yes	up	5.44	44.4	47.27	31.78	7.27	24.61	13.67	8.3	38.36	24.32	3.93	3.21	0	1.86	1.87	1.98	0.2	2.08	0.81	11.65	24.542	2.759	GO:0016310;GO:0009165;GO:0006015;GO:0009156;GO:0016301;GO:0000287;GO:0004749;GO:0005524	BP:phosphorylation;BP:nucleotide biosynthetic process;BP:5-phosphoribose 1-diphosphate biosynthetic process;BP:ribonucleoside monophosphate biosynthetic process;MF:kinase activity;MF:magnesium ion binding;MF:ribose phosphate diphosphokinase activity;MF:ATP binding;	K00948	PRPS, prsA	map00030;map00230	Pentose phosphate pathway);Purine metabolism)	COG0462	F:Nucleotide transport and metabolism)	sp|Q2HJ58|PRPS1_BOVIN;	Ribose-phosphate pyrophosphokinase 1 OS=Bos taurus OX=9913 GN=PRPS1 PE=2 SV=3;	PF13793;PF14572;PF00156	Pribosyltran_N;Pribosyl_synth;Pribosyltran	N-terminal domain of ribose phosphate pyrophosphokinase;Phosphoribosyl synthetase-associated domain;Phosphoribosyl transferase domain
TRINITY_DN13248_c0_g1	palmitoyltransferase ZDHHC16 [Plodia interpunctella])	0.377	-1.40914	2.88804571361E-5	0.000285997	yes	down	0.02	0.23	1.21	0.19	0.02	0.18	0.32	0.02	0.24	0.05	0.7	0.66	1.5	0.55	0.2	0.8	2.13	1.64	0.16	0.95	0.248	0.929	GO:0016020;GO:0016409	CC:membrane;MF:palmitoyltransferase activity;	K18932	ZDHHC	------	------	COG5273	S:Function unknown)	sp|B8A4F0|ZD16A_DANRE;	Palmitoyltransferase ZDHHC16A OS=Danio rerio OX=7955 GN=zdhhc16a PE=2 SV=1;	PF01529	DHHC	DHHC palmitoyltransferase
TRINITY_DN13279_c0_g1		12.903	3.6896	0.00692517	0.0282106	yes	up	0.18	0.47	0	0.78	0.19	0.69	2.47	0	0	0	0	0	0	0	0	0.39	0	0	0	0	0.478	0.039	------	------	------	------	------	------	------	------	------	------	------	------	------
TRINITY_DN1327_c0_g1	unnamed protein product, partial [Iphiclides podalirius])	2.296	1.19931	0.00734848	0.0295646	yes	up	375.79	363.33	544.7	714	613.6	383.83	965.71	503.08	1054.93	449.58	800.06	360.09	498.47	569.6	936.43	708.21	437.65	365.18	635.84	550.7	596.855	586.223	GO:0006412;GO:1990904;GO:0005840;GO:0003735	BP:translation;CC:ribonucleoprotein complex;CC:ribosome;MF:structural constituent of ribosome;	K02917	RP-L35Ae, RPL35A	map03010;map05171	Ribosome);Coronavirus disease - COVID-19)	COG2451	J:Translation, ribosomal structure and biogenesis)	sp|P18077|RL35A_HUMAN;	Large ribosomal subunit protein eL33 OS=Homo sapiens OX=9606 GN=RPL35A PE=1 SV=2;	PF01247	Ribosomal_L35Ae	Ribosomal protein L35Ae
TRINITY_DN13284_c0_g1	116 kDa U5 small nuclear ribonucleoprotein component [Helicoverpa zea])	2.427	1.27889	0.000848936	0.00506439	yes	up	1.15	1.31	3.1	1.55	1.14	0.57	4.75	0.7	3.71	0.92	1.99	1.17	1.52	1.05	1.75	1.64	1.55	1.04	1.44	1.74	1.89	1.489	GO:0008380;GO:0006397;GO:0005681;GO:0003924;GO:0003746;GO:0005525	BP:RNA splicing;BP:mRNA processing;CC:spliceosomal complex;MF:GTPase activity;MF:translation elongation factor activity;MF:GTP binding;	K12852	EFTUD2	map03040	Spliceosome)	COG0480	J:Translation, ribosomal structure and biogenesis)	sp|Q15029|U5S1_HUMAN;	116 kDa U5 small nuclear ribonucleoprotein component OS=Homo sapiens OX=9606 GN=EFTUD2 PE=1 SV=1;	PF00009;PF16004;PF00679;PF03764;PF03144;PF14492	GTP_EFTU;EFTUD2;EFG_C;EFG_IV;GTP_EFTU_D2;EFG_III	Elongation factor Tu GTP binding domain;116 kDa U5 small nuclear ribonucleoprotein component N-terminus;Elongation factor G C-terminus;Elongation factor G, domain IV;Elongation factor Tu domain 2;Elongation Factor G, domain III
TRINITY_DN1328_c0_g1	hypothetical protein evm_007725 [Chilo suppressalis])	0.18	-2.47301	2.34724673116E-9	6.39310880344E-8	yes	down	0.95	5.83	1.88	1.01	0.34	0.92	7	0.81	0.73	1	17.42	25.64	21.38	20.08	16.68	19.17	32.37	13.02	10.05	38.62	2.047	21.443	GO:0016020	CC:membrane;	------	------	------	------	COG1028	S:Function unknown)	sp|Q9ERI6|RDH14_MOUSE;	Retinol dehydrogenase 14 OS=Mus musculus OX=10090 GN=Rdh14 PE=1 SV=1;	PF00106;PF13561;PF08659	adh_short;adh_short_C2;KR	short chain dehydrogenase;Enoyl-(Acyl carrier protein) reductase;KR domain
TRINITY_DN13303_c0_g1	unnamed protein product [Euphydryas editha])	0.051	-4.30214	3.09632259142E-5	0.000303935	yes	down	0	0	0	0.02	0	0.01	0	0.02	0	0	1.11	0.01	0.4	0.01	0.15	0.64	0.69	0.13	0.04	0	0.005	0.318	GO:0043231;GO:0005506;GO:0016705;GO:0004497;GO:0020037	CC:intracellular membrane-bounded organelle;MF:iron ion binding;MF:oxidoreductase activity, acting on paired donors, with incorporation or reduction of molecular oxygen;MF:monooxygenase activity;MF:heme binding;	K14999	CYP6	------	------	COG2124	Q:Secondary metabolites biosynthesis, transport and catabolism)	sp|Q95031|CP6B6_HELAM;	Cytochrome P450 6B6 OS=Helicoverpa armigera OX=29058 GN=CYP6B6 PE=2 SV=1;	PF00067	p450	Cytochrome P450
TRINITY_DN13321_c0_g1	eukaryotic translation initiation factor 2 subunit 3-like isoform X2 [Spodoptera litura])	2.896	1.53415	1.17328077585E-12	6.10432923783E-11	yes	up	4.46	10.33	31.58	16.84	5.47	7.82	25.22	9.05	26.3	8.96	15.21	7.92	9.58	7.82	7.65	10.98	11.36	9.5	3.74	13.64	14.603	9.74	GO:0000049;GO:0003743;GO:0003924;GO:0005525	MF:tRNA binding;MF:translation initiation factor activity;MF:GTPase activity;MF:GTP binding;	K03242	EIF2S3	------	------	COG5257	J:Translation, ribosomal structure and biogenesis)	sp|Q24208|IF2G_DROME;	Eukaryotic translation initiation factor 2 subunit 3 OS=Drosophila melanogaster OX=7227 GN=eIF2gamma PE=2 SV=1;	PF09173;PF00009;PF03144	eIF2_C;GTP_EFTU;GTP_EFTU_D2	Initiation factor eIF2 gamma, C terminal;Elongation factor Tu GTP binding domain;Elongation factor Tu domain 2
TRINITY_DN13357_c0_g1	unnamed protein product [Chrysodeixis includens])	9.427	3.23678	0.00325454	0.015207	yes	up	0	2.57	1.12	0.58	0	0	0.79	0.26	0	0	0.14	0.12	0	0.21	0	0	0.14	0	0	0.15	0.532	0.076	------	------	------	------	------	------	ENOG4111UJD;ENOG410XSMG;ENOG410YNMD;ENOG4111E6P	S:Function unknown);	------	------	PF06585	JHBP	Haemolymph juvenile hormone binding protein (JHBP)
TRINITY_DN13366_c0_g1	hypothetical protein B5X24_HaOG212563 [Helicoverpa armigera])	6.814	2.7685	0.000547415	0.00351521	yes	up	0.26	0.33	0.76	0.99	0.1	0.09	0	0.11	0	0.13	0	0.17	0.15	0.1	0.06	0.03	0	0.21	0	0.22	0.277	0.094	GO:0007018;GO:0031514;GO:0030286;GO:0005930;GO:0008569;GO:0045505;GO:0051959;GO:0016887;GO:0005524	BP:microtubule-based movement;CC:motile cilium;CC:dynein complex;CC:axoneme;MF:ATP-dependent microtubule motor activity, minus-end-directed;MF:dynein intermediate chain binding;MF:dynein light intermediate chain binding;MF:ATPase activity;MF:ATP binding;	K10408	DNAH	map04814;map05016;map05022;map05014	Motor proteins);Huntington disease);Pathways of neurodegeneration - multiple diseases);Amyotrophic lateral sclerosis)	COG5245;ENOG410Y22X	Z:Cytoskeleton);S:Function unknown)	sp|Q8IVF4|DYH10_HUMAN;	Dynein axonemal heavy chain 10 OS=Homo sapiens OX=9606 GN=DNAH10 PE=1 SV=4;	PF18199	Dynein_C	Dynein heavy chain C-terminal domain
TRINITY_DN13370_c0_g1	uncharacterized protein LOC123705178 [Colias croceus])	7.345	2.87673	2.56164227492E-7	4.37928773448E-6	yes	up	0.01	0.42	0.68	0.03	0.09	0.16	0.32	0.09	0.13	0.04	0.1	0.07	0.01	0.05	0	0.06	0.03	0.06	0.03	0	0.197	0.041	------	------	------	------	------	------	------	------	------	------	------	------	------
TRINITY_DN13374_c0_g1	toll-like receptor Tollo isoform X1 [Hyposmocoma kahamanoa])	0.402	-1.31596	0.0100269	0.0380708	yes	down	0	0.01	0.13	0.02	0.02	0.03	0.17	0.01	0.16	0.01	0.14	0.02	0.29	0.08	0.15	0.18	0.4	0.21	0.21	0.28	0.056	0.196	GO:0007165;GO:0016020	BP:signal transduction;CC:membrane;	------	------	------	------	COG4886	S:Function unknown)	sp|Q9V477|TOLL8_DROME;	Toll-like receptor Tollo OS=Drosophila melanogaster OX=7227 GN=Tollo PE=1 SV=1;	PF13855;PF12799;PF13306;PF14580;PF13676;PF01582	LRR_8;LRR_4;LRR_5;LRR_9;TIR_2;TIR	Leucine rich repeat;Leucine Rich repeats (2 copies);BspA type Leucine rich repeat region (6 copies);Leucine-rich repeat;TIR domain;TIR domain
TRINITY_DN13378_c0_g1	cytokine receptor [Ostrinia furnacalis])	16.244	4.02184	0.000127549	0.00101298	yes	up	0.05	0.43	0.47	0.18	0	0.08	1.01	0	0.58	0.17	0.26	0	0	0	0	0	0	0	0	0	0.297	0.026	GO:0016020	CC:membrane;	K19599	DOME	map04630	JAK-STAT signaling pathway)	ENOG410Z0N0	S:Function unknown)	------	------	------	------	------
TRINITY_DN13382_c0_g1	uncharacterized protein LOC126316452 [Schistocerca gregaria])	48.073	5.58714	0.00411814	0.0184942	yes	up	0	0.36	0	0.23	0	0	0	0.14	3.91	0	0	0	0	0	0	0	0	0	0	0	0.464	0	GO:0140021;GO:1990544;GO:0005743;GO:0005471	BP:mitochondrial ADP transmembrane transport;BP:mitochondrial ATP transmembrane transport;CC:mitochondrial inner membrane;MF:AT;	K05863	SLC25A4S, ANT	map05166;map05164;map04613;map05208;map05012;map05010;map04218;map04020;map05017;map04022;map05016;map05415;map04217;map05022;map05020	Human T-cell leukemia virus 1 infection);Influenza A);Neutrophil extracellular trap formation);Chemical carcinogenesis - reactive oxygen species);Parkinson disease);Alzheimer disease);Cellular senescence);Calcium signaling pathway);Spinocerebellar ataxia);cGMP-PKG signaling pathway);Huntington disease);Diabetic cardiomyopathy);Necroptosis);Pathways of neurodegeneration - multiple diseases);Prion …	ENOG410XNW0	U:Intracellular trafficking, secretion, and vesicular transport)	sp|P02723|ADT_NEUCR;	ADP,ATP carrier protein OS=Neurospora crassa;	PF00153	Mito_carr	Mitochondrial carrier protein
TRINITY_DN13383_c0_g1		0.377	-1.40584	0.00991939	0.037731	yes	down	0.01	0.02	0.08	0.02	0.04	0.01	0.15	0	0.12	0.02	0.16	0.11	0.48	0.03	0.12	0.16	0.69	0.41	0.1	0.05	0.047	0.231	------	------	------	------	------	------	------	------	------	------	------	------	------
TRINITY_DN1338_c0_g1	hypothetical protein PYW08_009977 [Mythimna loreyi])	0.35	-1.51474	7.14512323927E-14	4.3983075471E-12	yes	down	0.26	0.29	2.69	1.17	0.06	0.11	0.22	0.14	1.58	0.1	2.76	1.14	1.99	0.5	1.72	1.16	4.46	2.96	1.94	2.81	0.662	2.144	------	------	------	------	------	------	ENOG410XSW2;ENOG410XR70	S:Function unknown);	------	------	PF03351;PF05887;PF20238;PF03067	DOMON;Trypan_PARP;BIM1-like_dom;LPMO_10	DOMON domain;Procyclic acidic repetitive protein (PARP);Copper acquisition factor BIM1-like;Lytic polysaccharide mono-oxygenase, cellulose-degrading
TRINITY_DN1339_c0_g1	unnamed protein product [Chilo suppressalis])	0.392	-1.3498	0.00534302	0.0228996	yes	down	0.21	0.37	9.55	0.25	0.33	0.72	2.99	0.48	2.53	0.07	7.3	5.48	3.78	4.49	0.75	4.62	7.84	21.2	1.43	2.05	1.75	5.894	GO:0006979;GO:0046872;GO:0004601;GO:0020037	BP:response to oxidative stress;MF:metal ion binding;MF:peroxidase activity;MF:heme binding;	K19511	PXDN, VPO1	------	------	ENOG410XPZ3	S:Function unknown)	sp|P90820|HPX2_CAEEL;	Heme peroxidase 2 OS=Caenorhabditis elegans OX=6239 GN=hpx-2 PE=1 SV=3;	PF03098	An_peroxidase	Animal haem peroxidase
TRINITY_DN133_c0_g2	uncharacterized protein LOC101741984 isoform X3 [Bombyx mori])	4.411	2.14117	3.77847490601E-5	0.000359758	yes	up	0.08	0.21	0.27	0.18	0.07	0.42	0.54	0.09	0.15	0.03	0.14	0.05	0.05	0	0.07	0.06	0.17	0.3	0.07	0.06	0.204	0.097	------	------	------	------	------	------	COG5597	O:Posttranslational modification, protein turnover, chaperones)	------	------	------	------	------
TRINITY_DN13405_c0_g1		14.479	3.85591	0.00564197	0.0239242	yes	up	0	0.31	0	3.6	0	0.68	1.65	0	0.99	0	0	0.21	0	0	0	0.51	0	0	0	0	0.723	0.072	------	------	------	------	------	------	------	------	------	------	------	------	------
TRINITY_DN1340_c0_g1	fatty acid synthase-like [Bombyx mandarina])	10454.7	13.3519	1.89056927912E-56	2.64758472797E-53	yes	up	0.27	5.27	6.05	2.36	0.57	4.53	25.04	0.46	5.44	1.66	0	0	0	0	0	0	0	0	0	0	5.165	0	GO:0006633;GO:0016295;GO:0008659;GO:0004320;GO:0016296;GO:0004312;GO:0004313;GO:0047117;GO:0004316;GO:0004315;GO:0019171	BP:fatty acid biosynthetic process;MF:myristoyl-[acyl-carrier-protein] hydrolase activity;MF:;MF:oleoyl-[acyl-carrier-protein] hydrolase activity;MF:palmitoyl-[acyl-carrier-protein] hydrolase activity;MF:fatty acid synthase activity;MF:[acyl-carrier-protein] S-acetyltransferase activity;MF:enoyl-[acyl-carrier-protein] reductas;MF:3-oxoacyl-[acyl-carrier-protein] reductas;MF:3-oxoacyl-[acyl-carrie…	K00665	FASN	map04910;map04936;map00061;map04152	Insulin signaling pathway);Alcoholic liver disease);Fatty acid biosynthesis);AMPK signaling pathway)	COG3321	Q:Secondary metabolites biosynthesis, transport and catabolism)	sp|P49327|FAS_HUMAN;	Fatty acid synthase OS=Homo sapiens OX=9606 GN=FASN PE=1 SV=3;	PF00698;PF00109;PF16197;PF02801;PF21149;PF00975;PF21089	Acyl_transf_1;ketoacyl-synt;KAsynt_C_assoc;Ketoacyl-synt_C;FAS_pseudo-KR;Thioesterase;PKS_DH_N	Acyl transferase domain;Beta-ketoacyl synthase, N-terminal domain;Ketoacyl-synthetase C-terminal extension;Beta-ketoacyl synthase, C-terminal domain;Fatty acid synthase, pseudo-KR domain;Thioesterase domain;Polyketide synthase dehydratase domain
TRINITY_DN13411_c0_g1		4.162	2.05717	0.00436533	0.0194433	yes	up	10425.7	4245.69	1955.41	6123.09	5991.95	7477.16	1911.15	8315.05	84.6	6129.81	5195.72	5291.1	6607.84	5251.06	4302.29	6377.55	7011.08	4969.32	5970.46	3633.31	5265.96	5460.97	------	------	------	------	------	------	------	------	------	------	------	------	------
TRINITY_DN13412_c0_g1		10.631	3.41025	0.0082507	0.0323351	yes	up	1.33	2.58	0	2	0.81	0	7.81	1.82	0	0	0	0	0	0	1.15	0	0	1.52	0	0	1.635	0.267	------	------	------	------	------	------	------	------	------	------	------	------	------
TRINITY_DN13417_c0_g1		0.065	-3.94798	5.10534803937E-6	6.41221029908E-5	yes	down	0	0	0	0	0	0	0	0	0	0	0.41	0.55	0.45	0.11	0.08	0.52	0.23	0.12	0.09	0.2	0	0.276	------	------	------	------	------	------	------	------	------	------	------	------	------
TRINITY_DN13417_c0_g4	hypothetical protein MSG28_010984 [Choristoneura fumiferana])	0.064	-3.96375	0.000736082	0.00449813	yes	down	0	0	0	0	0	0	0	0	0	0	0.25	0.17	0	0.09	0.1	0.76	0.62	2.27	1.32	0.4	0	0.598	GO:0071897;GO:0003964;GO:0004519	BP:DNA biosynthetic process;MF:RNA-directed DNA polymerase activity;MF:endonuclease activity;	------	------	------	------	ENOG410Y65E;ENOG410Y65V;ENOG4111HHG	S:Function unknown);	------	------	------	------	------
TRINITY_DN1341_c0_g2		10.438	3.38376	0.0133627	0.0478604	yes	up	0	0.11	0.59	0.18	0	0	0	0	1.04	0.08	0.09	0	0	0	0	0	0	0.08	0	0	0.2	0.017	------	------	------	------	------	------	------	------	------	------	------	------	------
TRINITY_DN13422_c1_g1	hypothetical protein O3G_MSEX006924 [Manduca sexta])	2.111	1.07791	0.00118145	0.00663137	yes	up	2.27	5.89	11.9	3.59	3.62	2.07	5.09	2.38	12.77	1.84	3.35	3.13	6.19	3.64	3.81	4.43	4.89	11.76	3.47	3.23	5.142	4.79	------	------	K25805	FEM1A_C	------	------	COG0666;ENOG410Y515	S:Function unknown);T:Signal transduction mechanisms)	sp|Q9VFD5|FEM1A_DROME;	Protein fem-1 homolog CG6966 OS=Drosophila melanogaster OX=7227 GN=CG6966 PE=2 SV=2;	PF13637;PF00023;PF12796;PF13606;PF13857	Ank_4;Ank;Ank_2;Ank_3;Ank_5	Ankyrin repeats (many copies);Ankyrin repeat;Ankyrin repeats (3 copies);Ankyrin repeat;Ankyrin repeats (many copies)
TRINITY_DN13430_c0_g1	uncharacterized protein LOC126378916 isoform X1 [Pectinophora gossypiella])	2.663	1.41327	9.34123007565E-7	1.39661362474E-5	yes	up	1.22	2.45	6.15	4.4	1.23	0.88	6.77	1.49	6.83	2.58	3.01	1.37	3.28	1.95	2.24	3.51	4.62	2.37	0.42	3.95	3.4	2.672	------	------	------	------	------	------	ENOG4110QYB	S:Function unknown)	------	------	------	------	------
TRINITY_DN13442_c0_g1		0.228	-2.13441	0.000704337	0.00434363	yes	down	51.06	58.65	45.78	43.1	53.74	45.78	66.73	39.51	7.91	58.74	1995.95	336.05	261.36	516.89	299.92	1060.86	292.79	338.18	774.88	195.29	47.1	607.217	------	------	------	------	------	------	------	------	------	------	------	------	------
TRINITY_DN13453_c0_g1	unnamed protein product [Chilo suppressalis])	10.518	3.39474	0.0110496	0.0410453	yes	up	0.26	0	0.73	0	0.43	0.74	0	0.79	0	0	0.54	0.22	0	0	0	0.28	0	0	0	0	0.295	0.104	------	------	K25647	ENKUR	------	------	ENOG410ZNA7	S:Function unknown)	------	------	------	------	------
TRINITY_DN13454_c0_g1	unnamed protein product [Parnassius apollo])	2.206	1.14111	3.35204206509E-5	0.000325425	yes	up	0.73	1.63	8.82	3.68	0.95	0.75	2.34	1.25	4.59	0.98	1.98	0.97	2.38	1.34	2.61	2.29	1.8	1.83	0.86	2.94	2.572	1.9	GO:0006352;GO:0003677	BP:DNA-templated transcription, initiation;MF:DNA binding;	K03120	TBP, tbp	map05166;map05165;map05203;map03022;map05016;map05017	Human T-cell leukemia virus 1 infection);Human papillomavirus infection);Viral carcinogenesis);Basal transcription factors);Huntington disease);Spinocerebellar ataxia)	COG2101	K:Transcription)	sp|Q9W6Z2|TBPL1_XENLA;	TATA box-binding protein-like 1 OS=Xenopus laevis OX=8355 GN=tbpl1 PE=2 SV=1;	PF00352	TBP	Transcription factor TFIID (or TATA-binding protein, TBP)
TRINITY_DN1345_c0_g1	hypothetical protein PYW08_012026 [Mythimna loreyi])	0.387	-1.37023	5.65449077285E-6	6.9870380469E-5	yes	down	0.84	4.69	5.47	1.43	0.53	2.43	5.55	0.18	2.35	1.9	4.86	3.88	10.81	6	1.87	8.41	16.09	4.75	0.8	4.61	2.537	6.208	------	------	------	------	------	------	------	------	------	------	------	------	------
TRINITY_DN1345_c0_g3	uncharacterized protein LOC111352942 [Spodoptera litura])	0.277	-1.85003	0.00210091	0.0106664	yes	down	0.02	0.03	0.62	0	0	0.04	0	0.04	0.35	0.04	0.28	0.11	0.93	0.1	0.8	0.49	1.54	0.7	0.22	0.33	0.114	0.55	------	------	------	------	------	------	ENOG410ZR7S;ENOG410ZHDP	S:Function unknown);	------	------	------	------	------
TRINITY_DN1345_c1_g1	hypothetical protein O3G_MSEX012505 [Manduca sexta])	4.071	2.02544	0.000982828	0.00570713	yes	up	0.06	0.94	4.46	0.62	0.28	0.45	6.1	0.15	21.76	0.09	1.04	0.89	0.98	0.2	1.04	0.88	0.87	1.78	0.57	0.19	3.491	0.844	GO:0050660;GO:0016614	MF:flavin adenine dinucleotide binding;MF:oxidoreductase activity, acting on CH-OH group of donors;	------	------	------	------	COG2303	E:Amino acid transport and metabolism)	sp|P18172|DHGL_DROPS;	Glucose dehydrogenase [FAD, quinone] OS=Drosophila pseudoobscura pseudoobscura OX=46245 GN=Gld PE=3 SV=4;	PF00732;PF05199;PF13450;PF01266;PF05834	GMC_oxred_N;GMC_oxred_C;NAD_binding_8;DAO;Lycopene_cycl	GMC oxidoreductase;GMC oxidoreductase;NAD(P)-binding Rossmann-like domain;FAD dependent oxidoreductase;Lycopene cyclase protein
TRINITY_DN1345_c1_g2	hypothetical protein PYW08_002141 [Mythimna loreyi])	2.961	1.56623	0.010169	0.0384887	yes	up	0.69	2.14	4.54	1.96	0.63	1	3.54	0.8	0.51	1.68	0.12	0.62	0.14	0.78	0.17	0.25	1.71	1.16	2.52	0.51	1.749	0.798	GO:0006520;GO:0005737;GO:0004046	BP:cellular amino acid metabolic process;CC:cytoplasm;MF:aminoacylase activity;	K14677	ACY1	map00220	Arginine biosynthesis)	COG0624	E:Amino acid transport and metabolism)	sp|P37111|ACY1_PIG;	Aminoacylase-1 OS=Sus scrofa OX=9823 GN=ACY1 PE=1 SV=2;	PF01546;PF07687;PF04389	Peptidase_M20;M20_dimer;Peptidase_M28	Peptidase family M20/M25/M40;Peptidase dimerisation domain;Peptidase family M28
TRINITY_DN1345_c2_g1		0.438	-1.19195	0.000732526	0.00448129	yes	down	0.17	2.6	7.23	0.62	0.25	0.16	1.3	0.04	1.53	0.2	8.2	2.72	7.12	4	1.62	2.79	5.9	6.93	0.5	3.39	1.41	4.317	------	------	------	------	------	------	------	------	------	------	------	------	------
TRINITY_DN1345_c3_g1		12.942	3.694	4.93478120711E-12	2.31645246328E-10	yes	up	0.02	0.96	0.93	0.41	0.08	0.28	0.48	0.26	0.8	0.18	0.22	0	0	0	0.03	0.11	0.06	0.17	0.02	0	0.44	0.061	------	------	------	------	------	------	------	------	------	------	------	------	------
TRINITY_DN13461_c0_g1	unnamed protein product [Arctia plantaginis])	3.278	1.71272	1.91605238881E-9	5.32219180066E-8	yes	up	1.8	16.78	37.37	19.53	2.83	16.35	8.36	10.79	32.42	8.66	7.56	7.08	5.58	7.95	4.56	6.86	7.83	9.36	5.23	14.48	15.489	7.649	------	------	------	------	------	------	ENOG4110RYJ	S:Function unknown)	------	------	------	------	------
TRINITY_DN1346_c1_g1		0.118	-3.08564	0.00640959	0.0266024	yes	down	0	0	0	0	0	0	0	0	0	0	0.88	0	0.56	0.1	0.32	0.78	0.51	1.76	0	0.14	0	0.505	------	------	------	------	------	------	------	------	------	------	------	------	------
TRINITY_DN1346_c1_g2	hypothetical protein O3G_MSEX011081 [Manduca sexta])	0.437	-1.19548	0.00500418	0.0217188	yes	down	0.03	0.87	0.72	0.99	0.06	0.28	0.11	0.18	0.29	0.15	0.56	1.08	3.51	1.09	1.24	1.15	3.62	1.39	0.63	0.33	0.368	1.46	------	------	------	------	------	------	------	------	------	------	------	------	------
TRINITY_DN13475_c0_g1	jg18060 [Pararge aegeria aegeria])	0.243	-2.03834	1.46699128215E-8	3.3002394239E-7	yes	down	0	0.13	0.72	0.04	0	0.08	0.26	0.01	0.13	0.03	0.72	0.51	1.19	0.38	0.53	0.76	1.6	0.9	0.23	0.63	0.14	0.745	GO:0007165;GO:0008289	BP:signal transduction;MF:lipid binding;	K20632	DLC	------	------	ENOG410XQ10	U:Intracellular trafficking, secretion, and vesicular transport)	sp|Q9Y3M8|STA13_HUMAN;	StAR-related lipid transfer protein 13 OS=Homo sapiens OX=9606 GN=STARD13 PE=1 SV=2;	PF01852	START	START domain
TRINITY_DN13475_c0_g2	stAR-related lipid transfer protein 13 isoform X1 [Manduca sexta])	0.335	-1.57815	1.76160670906E-6	2.47730550173E-5	yes	down	0.03	0.11	0.55	0.06	0.03	0.07	0.37	0.01	0.1	0.02	0.58	0.39	1.01	0.18	0.36	0.61	1.26	0.87	0.17	0.66	0.135	0.609	------	------	K20632	DLC	------	------	ENOG410XQ10;ENOG410ZFUS	U:Intracellular trafficking, secretion, and vesicular transport);S:Function unknown)	sp|Q923Q2|STA13_MOUSE;	StAR-related lipid transfer protein 13 OS=Mus musculus OX=10090 GN=Stard13 PE=1 SV=5;	PF00620;PF01852	RhoGAP;START	RhoGAP domain;START domain
TRINITY_DN13477_c0_g1	polyprenol reductase [Papilio machaon])	2.436	1.28473	1.08057917494E-5	0.00012328	yes	up	0.29	2.28	3.23	1.17	0.16	0.57	0.88	0.62	0.83	0.54	0.65	0.4	1.31	0.52	0.52	0.9	1.88	1.01	0.05	1.11	1.057	0.835	GO:0006488;GO:0016095;GO:0005789;GO:0003865;GO:0102389	BP:dolichol-linked oligosaccharide biosynthetic process;BP:polyprenol catabolic process;CC:endoplasmic reticulum membrane;MF:3-oxo-5-alpha-steroid 4-dehydrogenase activity;MF:polyprenol reductase activity;	K12345	SRD5A3	map00510;map00140	N-Glycan biosynthesis);Steroid hormone biosynthesis)	ENOG4111JQM	S:Function unknown)	sp|Q9VLP9|PORED_DROME;	Polyprenol reductase OS=Drosophila melanogaster OX=7227 GN=CG7840 PE=2 SV=1;	------	------	------
TRINITY_DN13482_c0_g2	uncharacterized protein LOC113515506 isoform X5 [Galleria mellonella])	0.272	-1.87702	0.00578364	0.0243839	yes	down	0	0.05	0.07	0.03	0	0.03	0.12	0	0.08	0.02	0.17	0.11	0.02	0.02	0.24	0.1	0.31	0.54	0.28	0.05	0.04	0.184	GO:0016020	CC:membrane;	------	------	------	------	COG0526	O:Posttranslational modification, protein turnover, chaperones)	sp|Q5I0H9|PDIA5_RAT;	Protein disulfide-isomerase A5 OS=Rattus norvegicus OX=10116 GN=Pdia5 PE=2 SV=1;	PF00085;PF13098;PF13848	Thioredoxin;Thioredoxin_2;Thioredoxin_6	Thioredoxin;Thioredoxin-like domain;Thioredoxin-like domain
TRINITY_DN134_c1_g1		0.422	-1.24556	0.00351234	0.0162513	yes	down	0.34	1.85	4.65	1.01	0.19	1.28	0.8	0	1.35	0.19	0.6	6.6	3.46	2.23	1.94	2.54	9.77	6.97	1.16	7.5	1.166	4.277	------	------	------	------	------	------	------	------	------	------	------	------	------
TRINITY_DN13501_c0_g1	unnamed protein product [Diatraea saccharalis])	2.02	1.01463	1.55372237443E-5	0.000167374	yes	up	1.05	6.32	9.15	3.6	0.71	2.37	3.49	2.34	7.7	2.5	3.65	3.11	3.94	2.83	3.95	4.55	4.22	2.34	1.09	4.97	3.923	3.465	GO:0006401;GO:0046872;GO:0003723;GO:0004523	BP:RNA catabolic process;MF:metal ion binding;MF:RNA binding;MF:RNA-DNA hybrid ribonuclease activity;	K10743	RNASEH2A	map03030	DNA replication)	COG0164	L:Replication, recombination and repair)	sp|Q9VPP5|RNH2A_DROME;	Ribonuclease H2 subunit A OS=Drosophila melanogaster OX=7227 GN=CG13690 PE=2 SV=1;	PF01351	RNase_HII	Ribonuclease HII
TRINITY_DN13502_c1_g1		6.184	2.62843	0.00137641	0.0075295	yes	up	611.84	1314.87	401.37	2454.98	2214.23	3367.66	303.62	4457.74	346.46	2140.44	505.47	410.59	4.23	1417.49	143.96	460.16	93.93	330.93	1920.16	601.57	1761.32	588.849	------	------	------	------	------	------	------	------	------	------	------	------	------
TRINITY_DN13509_c0_g1		5.328	2.41364	4.03852732206E-7	6.64065084611E-6	yes	up	11.81	73.81	139.7	15.96	5.42	10.97	124.49	15.92	160.12	11.85	19.49	16.89	4.23	7.69	11.77	13.29	3.4	11.38	17.43	15.98	57.005	12.155	------	------	------	------	------	------	------	------	------	------	------	------	------
TRINITY_DN1350_c0_g1	Beta-glucosidase 1 [Zygaena filipendulae])	4.431	2.14779	1.71108449491E-5	0.000182454	yes	up	0.22	5.98	23.4	1.24	1	6.82	0.11	1.43	1.54	1.25	1.71	1.66	0.8	1.17	0.38	1.09	1.02	2.14	0.54	2.64	4.299	1.315	GO:0005975;GO:0004553	BP:carbohydrate metabolic process;MF:hydrolase activity, hydrolyzing O-glycosyl compounds;	------	------	------	------	COG2723	G:Carbohydrate transport and metabolism)	sp|Q95X01|MYRO1_BREBR;	Myrosinase 1 OS=Brevicoryne brassicae OX=69196 PE=1 SV=1;	PF00232	Glyco_hydro_1	Glycosyl hydrolase family 1
TRINITY_DN13519_c0_g1		0.116	-3.1118	0.000293082	0.00205819	yes	down	0	0.04	0.07	0	0	0.02	0.06	0	0.05	0	0.21	0.05	0.79	0.03	0.59	0.37	0.39	0.06	0.12	0	0.024	0.261	------	------	------	------	------	------	------	------	------	------	------	------	------
TRINITY_DN1352_c0_g1	hypothetical protein MSG28_000741 [Choristoneura fumiferana])	9.058	3.17915	2.92802006916E-9	7.77336133684E-8	yes	up	2.88	11.14	19.61	20	4.96	8.23	17.35	5.11	175.28	11.33	8.35	3.33	1.33	2.93	1.18	4.53	1.85	2.15	5.72	5.7	27.589	3.707	GO:0006559;GO:0005506;GO:0004505	BP:L-phenylalanine catabolic process;MF:iron ion binding;MF:phenylalanine 4-monooxygenase activity;	K00500	phhA, PAH	map00400;map00360;map00790	Phenylalanine, tyrosine and tryptophan biosynthesis);Phenylalanine metabolism);Folate biosynthesis)	COG3186	E:Amino acid transport and metabolism)	sp|P17276|PH4H_DROME;	Protein henna OS=Drosophila melanogaster OX=7227 GN=Hn PE=2 SV=3;	PF00351;PF01842	Biopterin_H;ACT	Biopterin-dependent aromatic amino acid hydroxylase;ACT domain
TRINITY_DN1354_c0_g1	uncharacterized protein LOC128682111 isoform X2 [Plodia interpunctella])	5.196	2.37753	1.51934839299E-15	1.19871595043E-13	yes	up	0.37	3.61	16.74	2.85	0.93	4.74	15.26	1.92	4.39	4.18	2.57	0.97	1.33	0.42	1.42	1.71	2.78	4.3	0.63	4.2	5.499	2.033	------	------	------	------	------	------	ENOG410Y8YR	S:Function unknown)	------	------	------	------	------
TRINITY_DN13559_c0_g1		5.363	2.42291	0.0103139	0.0388361	yes	up	0.01	0.53	0.57	0	0.01	0.2	0	0.04	0	0	0.13	0.02	0.06	0	0	0.07	0	0.06	0.01	0.05	0.136	0.04	------	------	------	------	------	------	------	------	------	------	------	------	------
TRINITY_DN13561_c0_g1	unnamed protein product [Euphydryas editha])	4.4	2.13754	6.12182618884E-8	1.21460789969E-6	yes	up	0.65	5.04	8.41	3.73	1.25	1.51	1.26	0.41	5.86	1.83	3.12	0.98	0.51	0.64	0.91	1.75	0.57	0.94	0.08	2.62	2.995	1.212	GO:0016020	CC:membrane;	K22369	EPHX4	map05207;map05208	Chemical carcinogenesis - receptor activation);Chemical carcinogenesis - reactive oxygen species)	COG0596;ENOG410XRPK	S:Function unknown);	sp|Q6IE26|EPHX4_MOUSE;	Epoxide hydrolase 4 OS=Mus musculus OX=10090 GN=Ephx4 PE=2 SV=2;	PF00561;PF12146;PF12697	Abhydrolase_1;Hydrolase_4;Abhydrolase_6	alpha/beta hydrolase fold;Serine aminopeptidase, S33;Alpha/beta hydrolase family
TRINITY_DN1356_c0_g1	uncharacterized protein LOC123721494 [Papilio machaon])	7.05	2.81769	2.03250569179E-5	0.000212019	yes	up	0.97	2.92	3.92	17.98	7.27	3.2	9.65	3.06	2.5	4.14	1.42	0.48	0	2.66	0.96	2.23	0.09	1.91	1.03	7.87	5.561	1.865	------	------	------	------	------	------	------	------	------	------	------	------	------
TRINITY_DN13584_c0_g1		16.458	4.04076	0.00247612	0.0122099	yes	up	0	10.5	0	2.1	0	0.92	0	1.05	5.52	1.05	0	0	0	0	0	0	0	0	0	1.13	2.114	0.113	------	------	------	------	------	------	------	------	------	------	------	------	------
TRINITY_DN13593_c0_g1		0.177	-2.50073	6.87350948705E-5	0.000597256	yes	down	0.04	1.02	0.78	0.07	0.12	0	0	0.1	0.1	0	0.42	1.78	1.52	0.49	3.05	2.01	5.26	3.34	0.85	0.6	0.223	1.932	------	------	------	------	------	------	------	------	------	------	------	------	------
TRINITY_DN135_c0_g1	unnamed protein product [Parnassius apollo])	2.557	1.35461	1.03122981183E-12	5.43254451027E-11	yes	up	2.74	15.57	25.41	13.54	2.38	12.47	14.06	5.37	20.29	6.89	8.81	8.06	12.49	4.47	9.71	8.66	7.92	7.06	2.17	10.09	11.872	7.944	GO:0016020	CC:membrane;	K19176	FAAH2	------	------	COG0154	J:Translation, ribosomal structure and biogenesis)	sp|Q6GMR7|FAAH2_HUMAN;	Fatty-acid amide hydrolase 2 OS=Homo sapiens OX=9606 GN=FAAH2 PE=1 SV=1;	PF01425	Amidase	Amidase
TRINITY_DN135_c0_g2		3.433	1.77963	0.00238205	0.0118083	yes	up	2.66	9.04	42.16	15.23	0.11	3.27	11.87	4.88	0.26	1.37	4.89	1	0.54	2.12	0.21	2.68	7.74	8.14	0.5	8.5	9.085	3.632	------	------	------	------	------	------	------	------	------	------	------	------	------
TRINITY_DN13608_c0_g1		0.129	-2.94954	1.71838317749E-8	3.82989778485E-7	yes	down	0	0.06	0.2	0.05	0	0	0	0.02	0.1	0	0.42	0.13	0.7	0.23	0.41	0.28	0.98	0.75	0.22	0.62	0.043	0.474	------	------	------	------	------	------	------	------	------	------	------	------	------
TRINITY_DN13608_c0_g2	PREDICTED: protein embryonic gonad-like [Papilio xuthus])	0.082	-3.60712	1.06400587451E-10	3.82882627861E-9	yes	down	0.01	0	0.06	0	0.02	0.03	0	0	0	0	0.18	0.2	0.59	0.14	0.29	0.19	0.56	0.66	0.1	0.3	0.012	0.321	------	------	K08706	NR0AN, kni	------	------	ENOG4111HXR	K:Transcription)	sp|P15370|EGON_DROME;	Protein embryonic gonad OS=Drosophila melanogaster OX=7227 GN=eg PE=2 SV=2;	PF00105	zf-C4	Zinc finger, C4 type (two domains)
TRINITY_DN1362_c0_g1	vesicular glutamate transporter 1 isoform X2 [Helicoverpa zea])	2.73	1.44908	0.00010739	0.000875214	yes	up	1.42	2.53	4.24	2.61	1.26	1.66	9.85	0.95	7.79	1.95	2.51	1.75	1.64	1.18	3.68	2.06	1.87	2.14	1.63	2.03	3.426	2.049	------	------	K08193	SLC17A	------	------	ENOG410XPWC	G:Carbohydrate transport and metabolism)	sp|Q9P2U7|VGLU1_HUMAN;	Vesicular glutamate transporter 1 OS=Homo sapiens OX=9606 GN=SLC17A7 PE=2 SV=1;	PF07690	MFS_1	Major Facilitator Superfamily
TRINITY_DN1362_c0_g4	PREDICTED: neuronal acetylcholine receptor subunit beta-2-like [Papilio xuthus])	253.009	7.98305	2.05511739427E-12	1.01577199443E-10	yes	up	0.06	0.23	0.52	0.35	0.02	0.4	0.67	0	3.25	0	0	0	0	0	0	0	0	0	0	0	0.55	0	GO:0016020;GO:0005230;GO:0004888	CC:membrane;MF:extracellular ligand-gated ion channel activity;MF:transmembrane signaling receptor activity;	K04814;K04815;K04813	CHRNB3;CHRNB4;CHRNB2	map05207;map04080;map04725;map05033	Chemical carcinogenesis - receptor activation);Neuroactive ligand-receptor interaction);Cholinergic synapse);Nicotine addiction)	ENOG410XQGR	U:Intracellular trafficking, secretion, and vesicular transport)	sp|P09480|ACHA2_CHICK;	Neuronal acetylcholine receptor subunit alpha-2 OS=Gallus gallus OX=9031 GN=CHRNA2 PE=2 SV=1;	PF02931	Neur_chan_LBD	Neurotransmitter-gated ion-channel ligand binding domain
TRINITY_DN13647_c0_g1	hypothetical protein HF086_010265 [Spodoptera exigua])	22.396	4.48517	0.00290412	0.0138647	yes	up	0	0.17	0.09	0.98	0	0.79	0	0.52	0	0	0	0	0	0	0	0.14	0	0	0.08	0	0.255	0.022	------	------	------	------	------	------	ENOG411189K	S:Function unknown)	------	------	PF01064;PF17064	Activin_recp;QVR	Activin types I and II receptor domain;Quiver family u-PAR/Ly-6-like domain
TRINITY_DN1364_c0_g1	putative inorganic phosphate cotransporter [Trichoplusia ni])	5.128	2.35849	6.10964476927E-15	4.46402523251E-13	yes	up	17.25	152.65	216.79	103.37	20.92	76.93	65.49	46.73	106.4	69.87	50.34	29.12	22.64	16.47	27.11	35.32	13.38	16.71	17.89	59.98	87.64	28.896	GO:0016020;GO:0022857	CC:membrane;MF:transmembrane transporter activity;	K12301	SLC17A5	map04142	Lysosome)	ENOG410ZMWY;ENOG410XPWC	G:Carbohydrate transport and metabolism);	sp|O61369|PICO_DROAN;	Putative inorganic phosphate cotransporter OS=Drosophila ananassae OX=7217 GN=Picot PE=3 SV=1;	PF07690	MFS_1	Major Facilitator Superfamily
TRINITY_DN13651_c0_g1		0.329	-1.6038	1.88394823211E-5	0.000197997	yes	down	0.03	0.04	0.17	0.04	0	0.03	0.09	0.01	0.06	0	0.4	0.21	0.32	0.11	0.16	0.18	0.33	0.46	0.04	0.12	0.047	0.233	------	------	------	------	------	------	------	------	------	------	------	------	------
TRINITY_DN13651_c0_g2	unnamed protein product [Pieris brassicae])	0.106	-3.23858	4.13926568122E-7	6.7797621611E-6	yes	down	0.02	0.01	0.06	0	0	0.08	0	0.03	0	0	0.82	0.45	0.31	0.38	0.14	0.57	0.94	0.93	0.17	0.1	0.02	0.481	------	------	------	------	------	------	ENOG410YWWA	S:Function unknown)	------	------	------	------	------
TRINITY_DN13677_c0_g1	hypothetical protein B566_EDAN018907 [Ephemera danica])	13.956	3.80283	5.48384263756E-5	0.000491499	yes	up	0.21	0	1.69	0.87	0	0	3.07	0.5	1.39	0.2	0	0.18	0.18	0	16.78	0	0.22	0	0	0.23	0.793	1.759	GO:0016020	CC:membrane;	------	------	------	------	ENOG410Y13W	S:Function unknown)	------	------	------	------	------
TRINITY_DN13679_c0_g1		0.211	-2.24233	0.0116719	0.0428452	yes	down	0.04	0	0	0	0	0	0	0	0	0.23	0.88	0.14	0.14	0.12	0.27	0.33	0.96	0.21	0.1	0.61	0.027	0.376	------	------	------	------	------	------	------	------	------	------	------	------	------
TRINITY_DN13708_c0_g2	hypothetical protein K1T71_002504 [Dendrolimus kikuchii])	0.456	-1.1343	0.00851606	0.0332047	yes	down	16.84	91.66	86.96	78.77	29.79	81.66	10.19	43.22	7.84	45.34	383.55	308.87	302.81	261.58	74.78	308.26	519.39	325.12	58.76	230.82	49.227	277.394	GO:0005975;GO:0005576;GO:0016810;GO:0051060;GO:0008061;GO:0004099	BP:carbohydrate metabolic process;CC:extracellular region;MF:hydrolase activity, acting on carbon-nitroge;MF:pullulanase activity;MF:chitin binding;MF:chitin deacetylase activity;	------	------	------	------	ENOG410XX7G	S:Function unknown)	sp|H9J9M0|CDA1_BOMMO;	Chitin deacetylase 1 OS=Bombyx mori OX=7091 GN=CDA1 PE=1 SV=1;	PF01607;PF00057;PF01522	CBM_14;Ldl_recept_a;Polysacc_deac_1	Chitin binding Peritrophin-A domain;Low-density lipoprotein receptor domain class A;Polysaccharide deacetylase
TRINITY_DN13739_c0_g1	antichymotrypsin-2-like [Pectinophora gossypiella])	0.1	-3.32133	8.69340846137E-19	9.8711303509E-17	yes	down	0.28	1.69	2.46	2.3	0.1	0.58	0.53	0.11	2.15	0.51	15.24	16.28	55.39	5.94	4.6	21.48	34.21	15.94	2.86	22.21	1.071	19.415	GO:0005615;GO:0004867	CC:extracellular space;MF:serine-type endopeptidase inhibitor activity;	------	------	------	------	COG4826;ENOG410XNQK	O:Posttranslational modification, protein turnover, chaperones);G:Carbohydrate transport and metabolism)	sp|P80229|ILEU_PIG;	Leukocyte elastase inhibitor OS=Sus scrofa OX=9823 GN=SERPINB1 PE=1 SV=1;	PF00079	Serpin	Serpin (serine protease inhibitor)
TRINITY_DN13739_c0_g2		0.063	-3.97974	6.17192621062E-6	7.57074598317E-5	yes	down	0	0	0.06	0.02	0	0	0	0	0	0	0.13	0.19	0.4	0.05	0.25	0.13	0.41	0.72	0.11	0	0.008	0.239	------	------	------	------	------	------	------	------	------	------	------	------	------
TRINITY_DN1374_c0_g1	unnamed protein product [Spodoptera exigua])	0.463	-1.10967	3.03310798976E-8	6.42766453567E-7	yes	down	0.12	1.68	3.52	1.06	0.35	0.84	0.81	0.37	0.82	0.58	3.78	2.05	2.43	1.46	1.69	2.81	5.4	5.61	1.71	2.77	1.015	2.971	GO:0016020;GO:0004100	CC:membrane;MF:chitin synthase activity;	K00698	CHS1	map00520	Amino sugar and nucleotide sugar metabolism)	COG1215	M:Cell wall/membrane/envelope biogenesis)	sp|G5EBQ8|CHS2_CAEEL;	Chitin synthase chs-2 OS=Caenorhabditis elegans OX=6239 GN=chs-2 PE=1 SV=1;	PF03142;PF13632	Chitin_synth_2;Glyco_trans_2_3	Chitin synthase;Glycosyl transferase family group 2
TRINITY_DN1375_c0_g2	hypothetical protein K1T71_003677 [Dendrolimus kikuchii])	4.305	2.10589	1.11536402359E-45	6.9421083024E-43	yes	up	0.46	2.76	4.33	2.37	0.36	1.54	2.66	0.83	3.6	1.26	1.01	0.6	1.21	0.49	0.7	0.9	1.26	0.93	0.25	1.15	2.017	0.85	------	------	K26404	CIAO3	------	------	COG4624	C:Energy production and conversion)	sp|B4MUM8|NARF_DROWI;	Probable cytosolic Fe-S cluster assembly factor GK14772 OS=Drosophila willistoni OX=7260 GN=GK14772 PE=3 SV=1;	PF02906;PF02256	Fe_hyd_lg_C;Fe_hyd_SSU	Iron only hydrogenase large subunit, C-terminal domain;Iron hydrogenase small subunit
TRINITY_DN13765_c0_g1	uncharacterized protein LOC116774098 isoform X1 [Danaus plexippus plexippus])	2.183	1.12629	0.00330996	0.015404	yes	up	10.89	15.59	57.56	13.48	5.08	15.45	26.03	5.33	6.05	2.68	23.57	6.1	24.16	11.87	10.49	17.94	9.87	26.34	5.99	7.29	15.814	14.362	------	------	------	------	------	------	ENOG41120R5	S:Function unknown)	------	------	------	------	------
TRINITY_DN13772_c0_g1	hypothetical protein evm_014190 [Chilo suppressalis])	2.022	1.01609	1.1439081473E-5	0.000129363	yes	up	1.61	5.95	13.96	5.71	2.57	2.7	3.66	3.22	7.91	3.35	6.56	2.55	5.44	3.47	4.65	5.29	5.78	5.71	2.12	7.94	5.064	4.951	GO:0006412;GO:1990904;GO:0005840	BP:translation;CC:ribonucleoprotein complex;CC:ribosome;	K02992	RP-S7, MRPS7, rpsG	map03010	Ribosome)	COG0049	J:Translation, ribosomal structure and biogenesis)	sp|Q9VKX4|RT07_DROME;	Small ribosomal subunit protein uS7m OS=Drosophila melanogaster OX=7227 GN=mRpS7 PE=2 SV=1;	PF00177	Ribosomal_S7	Ribosomal protein S7p/S5e
TRINITY_DN13774_c0_g6	hypothetical protein O0L34_g8670 [Tuta absoluta])	0.151	-2.72957	0.00181162	0.00946064	yes	down	0	0	0.08	0.06	0	0	0	0	0.08	0	0.27	0.13	0.35	0.12	0.05	0.34	0.56	0	0.19	0.06	0.022	0.207	GO:0016020;GO:0003824;GO:0016787	CC:membrane;MF:catalytic activity;MF:hydrolase activity;	K22369	EPHX4	map05207;map05208	Chemical carcinogenesis - receptor activation);Chemical carcinogenesis - reactive oxygen species)	ENOG410XRPK;ENOG410XQGI;COG0596;ENOG410XPRR	S:Function unknown);	sp|G5EBI4|CEEH1_CAEEL;	Epoxide hydrolase 1 OS=Caenorhabditis elegans OX=6239 GN=ceeh-1 PE=1 SV=1;	PF00561;PF12697;PF12146	Abhydrolase_1;Abhydrolase_6;Hydrolase_4	alpha/beta hydrolase fold;Alpha/beta hydrolase family;Serine aminopeptidase, S33
TRINITY_DN13794_c0_g2		131.25	7.03617	2.26177205107E-8	4.91073376205E-7	yes	up	0	1.56	2.65	0	0.02	0.16	2	0	0.59	0.1	0	0	0	0	0	0	0	0	0	0	0.708	0	------	------	------	------	------	------	------	------	------	------	------	------	------
TRINITY_DN1379_c0_g1	hypothetical protein evm_009011 [Chilo suppressalis])	0.312	-1.68045	2.67436027708E-5	0.000267834	yes	down	58.41	312.8	461.5	284.88	92.29	220.48	30.01	324.34	199.07	115.7	1734.73	1413.14	1498.05	2304.34	698.82	1594.09	2860.05	1715.25	420.12	1623.44	209.948	1586.2	GO:0042302	MF:structural constituent of cuticle;	------	------	------	------	ENOG410YVGC;ENOG410YVKS;ENOG4110QDR;ENOG41125BY	S:Function unknown);	sp|P56562|CUD5_SCHGR;	Endocuticle structural glycoprotein SgAbd-5 OS=Schistocerca gregaria OX=7010 PE=1 SV=1;	PF00379	Chitin_bind_4	Insect cuticle protein
TRINITY_DN1379_c0_g2	endocuticle structural glycoprotein ABD-5-like [Pectinophora gossypiella])	0.236	-2.08161	1.37778101164E-6	1.98209680348E-5	yes	down	0.72	5.41	17.42	3.42	0.93	2.5	0.77	2.29	8.85	1.84	10.52	42.18	101.4	21.92	15.27	34.38	32.01	29.28	1.45	19.05	4.415	30.746	GO:0042302	MF:structural constituent of cuticle;	------	------	------	------	ENOG410YVGC;ENOG4110QDR;ENOG410YVKS;ENOG41125BY	S:Function unknown);	sp|P56562|CUD5_SCHGR;	Endocuticle structural glycoprotein SgAbd-5 OS=Schistocerca gregaria OX=7010 PE=1 SV=1;	------	------	------
TRINITY_DN13810_c0_g1	translocation protein SEC63 homolog [Bombyx mandarina])	2.153	1.10654	2.40286447549E-9	6.50243760236E-8	yes	up	2.47	8.87	31.8	13	3.57	8.9	17.53	4.42	20.12	7.22	19.42	7.13	9.49	5.49	5.15	13.15	9.39	10.12	3.5	15.23	11.79	9.807	GO:0015031;GO:0016020;GO:0005783	BP:protein transport;CC:membrane;CC:endoplasmic reticulum;	K09540	SEC63, DNAJC23	map03060;map04141	Protein export);Protein processing in endoplasmic reticulum)	COG5407	U:Intracellular trafficking, secretion, and vesicular transport)	sp|Q8VHE0|SEC63_MOUSE;	Translocation protein SEC63 homolog OS=Mus musculus OX=10090 GN=Sec63 PE=1 SV=4;	PF00226;PF02889	DnaJ;Sec63	DnaJ domain;Sec63 Brl domain
TRINITY_DN13817_c0_g1	uncharacterized protein LOC123694850 [Colias croceus])	0.258	-1.95274	0.00240597	0.0119129	yes	down	0.03	0.17	0.09	0.02	0	0.02	0	0.05	0.03	0	0.69	0.16	0.06	0.43	0.2	0.57	0.2	0.19	0.13	0.15	0.041	0.278	------	------	------	------	------	------	ENOG41115R4	S:Function unknown)	------	------	PF21636	PPP1R21_C	Protein phosphatase 1 regulatory subunit 21, C-terminal
TRINITY_DN13817_c0_g2		0.138	-2.85215	0.000934958	0.00548986	yes	down	1.25	0	0	0	0	3.16	0	0	0	3.68	21.35	0	27.07	20.04	11.48	11.85	17.47	40.71	1.52	32.66	0.809	18.415	------	------	------	------	------	------	------	------	------	------	------	------	------
TRINITY_DN13858_c0_g1	uncharacterized protein LOC126769347 [Nymphalis io])	0.368	-1.44259	1.67079394544E-6	2.36543321425E-5	yes	down	0.01	0.22	0.84	0.29	0.07	0.3	0.27	0.07	0.31	0.08	1.56	0.66	1.53	0.51	0.17	1.19	3.43	1.44	0.27	1.2	0.246	1.196	GO:0016020	CC:membrane;	------	------	------	------	ENOG4111GQC	S:Function unknown)	sp|Q9GNL3|FEND_DROME;	Transmembrane protein fend OS=Drosophila melanogaster OX=7227 GN=fend PE=2 SV=1;	------	------	------
TRINITY_DN13861_c0_g1	endocuticle structural glycoprotein ABD-5-like [Vanessa cardui])	0.117	-3.09017	9.31240822758E-8	1.77431995765E-6	yes	down	0	0	0.29	0.05	0.03	0.09	0	0	0.19	0.02	1.56	1.31	0.73	0.41	0.19	1.02	1.17	1.78	0.34	0.1	0.067	0.861	------	------	------	------	------	------	------	------	------	------	------	------	------
TRINITY_DN13862_c0_g1	unnamed protein product [Euphydryas editha])	0.206	-2.27618	9.66803653675E-5	0.000800746	yes	down	0.02	0.03	0.09	0.02	0	0.05	0	0	0.03	0.03	0.2	0.21	0.11	0.32	0.01	0.22	0.75	0.51	0.11	0.18	0.027	0.262	GO:0040011;GO:0016020;GO:0071944	BP:locomotion;CC:membrane;CC:cell periphery;	------	------	------	------	COG4886;ENOG4111QHM	S:Function unknown);G:Carbohydrate transport and metabolism)	------	------	PF13855;PF12799;PF13306;PF00560;PF14580	LRR_8;LRR_4;LRR_5;LRR_1;LRR_9	Leucine rich repeat;Leucine Rich repeats (2 copies);BspA type Leucine rich repeat region (6 copies);Leucine Rich Repeat;Leucine-rich repeat
TRINITY_DN13869_c0_g1	hypothetical protein PYW07_005094 [Mythimna separata])	0.456	-1.13383	0.000560305	0.00358429	yes	down	0.03	0.22	0.39	0.19	0.03	0.19	0.35	0.15	0.35	0.04	1.45	0.36	1.53	0.51	0.34	1.38	1.03	0.63	0.16	0.46	0.194	0.785	------	------	K09215	OSR, ODD	------	------	COG5048	S:Function unknown)	sp|Q9VQS7|SOB_DROME;	Protein sister of odd and bowel OS=Drosophila melanogaster OX=7227 GN=sob PE=2 SV=1;	PF13465;PF00096;PF13894;PF13912;PF07975;PF12171	zf-H2C2_2;zf-C2H2;zf-C2H2_4;zf-C2H2_6;C1_4;zf-C2H2_jaz	Zinc-finger double domain;Zinc finger, C2H2 type;C2H2-type zinc finger;C2H2-type zinc finger;TFIIH C1-like domain;Zinc-finger double-stranded RNA-binding
TRINITY_DN1386_c0_g1	uncharacterized protein ZK1073.1 isoform X2 [Galleria mellonella])	4.725	2.24036	3.36372056652E-5	0.000326179	yes	up	0.12	3.76	74.55	2.33	0.37	2.17	3.95	0.49	7.06	1.19	5.14	2.51	0.73	1.05	0.68	3.3	0.95	1.94	0.36	3.66	9.599	2.032	------	------	K18266	NDRG1	------	------	ENOG410XSPF	S:Function unknown)	sp|O02485|YDJ1_CAEEL;	Uncharacterized protein ZK1073.1 OS=Caenorhabditis elegans OX=6239 GN=ZK1073.1 PE=3 SV=1;	PF03096	Ndr	Ndr family
TRINITY_DN13874_c0_g1		0.059	-4.07576	6.32015991658E-7	9.88002673472E-6	yes	down	0	0	0	0	0	0	0	0	0	0	1.18	0.26	0.26	0.14	1.44	0.24	0.82	0.13	0.11	0.26	0	0.484	------	------	------	------	------	------	------	------	------	------	------	------	------
TRINITY_DN13874_c0_g2		0.106	-3.23216	0.0013817	0.00755596	yes	down	0	0.05	0	0	0	0	0	0	0	0	0.66	0.04	0.2	0.36	0.34	0	0.26	0.12	1.33	1.26	0.005	0.457	------	------	------	------	------	------	------	------	------	------	------	------	------
TRINITY_DN1387_c0_g1	putative peptidyl-prolyl cis-trans isomerase dodo isoform X2 [Helicoverpa armigera])	2.059	1.04214	8.52697481147E-5	0.000721167	yes	up	5.81	13.15	23.28	13.85	4.23	10.39	8.76	5.64	17.04	8.45	19.65	12.03	11.68	10.82	5.33	14.03	15.41	15.13	2.18	16.82	11.06	12.308	GO:0051171;GO:0080090;GO:0003755	BP:regulation of nitrogen compound metabolic process;BP:regulation of primary metabolic process;MF:peptidyl-prolyl cis-trans isomerase activity;	K22560;K09578	COMMD4;PIN1	map04622;map03250	RIG-I-like receptor signaling pathway);Viral life cycle - HIV-1)	COG0760	O:Posttranslational modification, protein turnover, chaperones)	sp|P54353|DOD_DROME;	Putative peptidyl-prolyl cis-trans isomerase dodo OS=Drosophila melanogaster OX=7227 GN=dod PE=2 SV=3;	PF00639;PF13616;PF00397;PF13145	Rotamase;Rotamase_3;WW;Rotamase_2	PPIC-type PPIASE domain;PPIC-type PPIASE domain;WW domain;PPIC-type PPIASE domain
TRINITY_DN13883_c0_g1	uncharacterized protein LOC126367858 [Pectinophora gossypiella])	0.114	-3.1326	7.71427096546E-5	0.000659737	yes	down	0	0.08	0	0	0.11	0	0.14	0.24	0	0	1.27	0.78	0.49	2.69	1.92	1.24	2.7	0.21	0.56	2.42	0.057	1.428	------	------	------	------	------	------	ENOG4110SWC;ENOG4111H56	S:Function unknown);	------	------	------	------	------
TRINITY_DN1388_c0_g1	uncharacterized protein LOC113511866 [Galleria mellonella])	7.905	2.98271	6.61051621176E-5	0.000578291	yes	up	0.01	1.11	4.7	0.27	0.17	0.35	0.06	0.36	7.41	0	0.11	0.1	0.6	0.22	0.81	0.11	0.77	0.73	0.17	0.49	1.444	0.411	GO:0042302	MF:structural constituent of cuticle;	------	------	------	------	ENOG4111NR3	S:Function unknown)	sp|P45583|CU19_LOCMI;	Cuticle protein 19 OS=Locusta migratoria OX=7004 PE=1 SV=1;	PF00379	Chitin_bind_4	Insect cuticle protein
TRINITY_DN13898_c0_g1		6.466	2.69276	0.00951638	0.0364289	yes	up	0	0	0.08	0.64	0.07	0.22	0.64	0.04	0	0.29	0	0	0	0	0	0.13	0.36	0.27	0	0.07	0.198	0.083	------	------	------	------	------	------	------	------	------	------	------	------	------
TRINITY_DN13898_c0_g3		16.971	4.085	0.000180099	0.00136516	yes	up	0.04	0	0.21	0.41	0.07	0.11	0.51	0.23	0	0.04	0	0.03	0	0	0	0	0	0.21	0	0	0.162	0.024	------	------	------	------	------	------	------	------	------	------	------	------	------
TRINITY_DN138_c0_g1	hypothetical protein PYW08_011224 [Mythimna loreyi])	3.471	1.79525	4.97864590427E-5	0.000454357	yes	up	1.75	10.99	20.95	2.67	4.28	10.8	1.6	5.48	26.78	4.73	4.61	3.37	1.48	3.34	5.16	4.08	3.08	2.49	4.74	6.39	9.003	3.874	GO:0004497	MF:monooxygenase activity;	K01904	4CL	map00130	Ubiquinone and other terpenoid-quinone biosynthesis)	COG0318;COG0318	I:Lipid transport and metabolism);Q:Secondary metabolites biosynthesis, transport and catabolism)	sp|Q9M0X9|4CLL7_ARATH;	4-coumarate--CoA ligase-like 7 OS=Arabidopsis thaliana OX=3702 GN=4CLL7 PE=1 SV=1;	PF00501;PF13193	AMP-binding;AMP-binding_C	AMP-binding enzyme;AMP-binding enzyme C-terminal domain
TRINITY_DN13925_c0_g1		0.037	-4.75977	4.18653852331E-5	0.000391295	yes	down	0	0	0	0.03	0	0	0	0	0	0	0.17	0.06	0.02	0	0.99	0.32	0.02	0.47	0.28	0.08	0.003	0.241	------	------	------	------	------	------	------	------	------	------	------	------	------
TRINITY_DN1393_c0_g1	inositol-trisphosphate 3-kinase homolog isoform X1 [Spodoptera litura])	2.454	1.29505	0.00250353	0.0123269	yes	up	6.9	25.27	126.38	23.23	8.7	4.23	83.28	4.01	54.49	17.73	9.54	6.03	15.15	15.05	48.11	14.71	20.28	16.42	8.37	33.86	35.422	18.752	------	------	K00911	ITPK	map04070;map04020;map00562	Phosphatidylinositol signaling system);Calcium signaling pathway);Inositol phosphate metabolism)	ENOG410Y8AC	I:Lipid transport and metabolism)	sp|Q95Q62|IP3KH_CAEEL;	Inositol-trisphosphate 3-kinase homolog OS=Caenorhabditis elegans OX=6239 GN=lfe-2 PE=1 SV=1;	PF03770	IPK	Inositol polyphosphate kinase
TRINITY_DN13956_c0_g4	hypothetical protein EVAR_57953_1 [Eumeta japonica])	7.285	2.865	1.09851963685E-6	1.61651685615E-5	yes	up	0.02	0.25	0.73	0.72	0.19	0.19	0.2	0.04	0.54	0.13	0.07	0.06	0	0.1	0.03	0.1	0	0.06	0	0.29	0.301	0.071	GO:0006355;GO:0006351;GO:0005634;GO:0003677	BP:regulation of transcription, DNA-templated;BP:transcription, DNA-templated;CC:nucleus;MF:DNA binding;	------	------	------	------	ENOG410XYZ1	S:Function unknown)	------	------	PF10545	MADF_DNA_bdg	Alcohol dehydrogenase transcription factor Myb/SANT-like
TRINITY_DN13958_c0_g1	uncharacterized protein LOC123655427 [Melitaea cinxia])	2.221	1.15106	0.000233653	0.00170349	yes	up	0.24	1.36	4.32	5.15	0.74	0.68	1.17	0.43	1.6	0.4	1.94	0.72	1.84	0.53	0.74	1.1	1.43	2.91	0.31	1.8	1.609	1.332	------	------	------	------	------	------	ENOG4111SB3	S:Function unknown)	------	------	PF10491	Nrf1_DNA-bind	NLS-binding and DNA-binding and dimerisation domains of Nrf1
TRINITY_DN13968_c0_g1	uncharacterized protein LOC113499098 isoform X1 [Trichoplusia ni])	0.439	-1.18673	0.0112463	0.0415646	yes	down	0	0.2	0.11	0.03	0.01	0.03	0.2	0	0.1	0.01	0.19	0.16	0.26	0.2	0.1	0.21	0.64	0.34	0.09	0.11	0.069	0.23	------	------	------	------	------	------	ENOG41127YW;ENOG410ZJK1	S:Function unknown);T:Signal transduction mechanisms)	------	------	------	------	------
TRINITY_DN1396_c0_g1	DNA ligase 4-like isoform X1 [Zerene cesonia])	2.254	1.17231	0.000982078	0.00570474	yes	up	0.24	0.82	1.75	2.14	6.54	0.31	1.16	4.11	0.94	0.26	1.68	0.54	0.83	1.39	1.21	1.31	0.93	0.7	0.5	2.57	1.827	1.166	GO:0006310;GO:0051103;GO:0071897;GO:0005634;GO:0005524;GO:0003910;GO:0003677	BP:DNA recombination;BP:DNA ligation involved in DNA repair;BP:DNA biosynthetic process;CC:nucleus;MF:ATP binding;MF:DNA ligas;MF:DNA binding;	K10777	LIG4, DNL4	map03450	Non-homologous end-joining)	COG1793	L:Replication, recombination and repair)	sp|Q90YB1|DNLI4_CHICK;	DNA ligase 4 OS=Gallus gallus OX=9031 GN=LIG4 PE=2 SV=2;	PF01068;PF04675;PF04679;PF09414;PF00533;PF16589	DNA_ligase_A_M;DNA_ligase_A_N;DNA_ligase_A_C;RNA_ligase;BRCT;BRCT_2	ATP dependent DNA ligase domain;DNA ligase N terminus;ATP dependent DNA ligase C terminal region;RNA ligase;BRCA1 C Terminus (BRCT) domain;BRCT domain, a BRCA1 C-terminus domain
TRINITY_DN1397_c0_g2	unnamed protein product, partial [Brenthis ino])	0.109	-3.19399	0.0102307	0.0386785	yes	down	0	0	0	0.1	0.01	0	0	0	0	0	0	0.11	0.06	0.15	0.09	0.14	0.12	2.16	0	0.02	0.011	0.285	------	------	------	------	------	------	------	------	------	------	------	------	------
TRINITY_DN13987_c0_g2		17.552	4.13355	0.0129197	0.0465912	yes	up	0.05	0.12	1.26	0	0	0	0.86	0	0.25	0	0	0	0	0	0	0	0	0	0	0	0.254	0	------	------	------	------	------	------	------	------	------	------	------	------	------
TRINITY_DN139_c0_g1	queuosine salvage protein [Trichoplusia ni])	2.405	1.26613	1.20332000857E-7	2.23445223692E-6	yes	up	0.26	2.71	7.1	2.8	0.56	1.1	0.83	0.92	2.7	1.16	1.38	1.92	1.99	0.87	0.71	1.53	2.49	1.73	0.21	1.45	2.014	1.428	GO:0101030;GO:0016787	BP:tRNA-guanine transglycosylation;MF:hydrolase activity;	------	------	------	------	ENOG410XRIA	S:Function unknown)	sp|Q1JP73|QNG1_BOVIN;	Queuosine 5'-phosphate N-glycosylase/hydrolase OS=Bos taurus OX=9913 PE=2 SV=1;	PF10343;PF07958	Q_salvage;DUF1688	Queuosine salvage protein;Protein of unknown function (DUF1688)
TRINITY_DN1403_c0_g1	phosphatase and actin regulator 4 isoform X6 [Galleria mellonella])	0.474	-1.07703	2.49884897699E-7	4.28064801819E-6	yes	down	0.06	0.68	2.13	0.44	0.09	0.3	0.92	0.12	1.06	0.17	2.44	1.06	2.51	1.36	0.61	2.14	3.19	3.35	0.4	2.03	0.597	1.909	------	------	K17594	PHACTR	------	------	ENOG4111M01;ENOG410YQYY	T:Signal transduction mechanisms);S:Function unknown)	sp|P62025|PHAR2_RAT;	Phosphatase and actin regulator 2 OS=Rattus norvegicus OX=10116 GN=Phactr2 PE=1 SV=1;	PF02755	RPEL	RPEL repeat
TRINITY_DN14043_c0_g1		13.491	3.75391	0.00095932	0.00559964	yes	up	0	3.02	9.89	3.76	0	1.11	0.33	0.53	6.44	1.5	0	0	0	0	0	0	0	0	0	3.03	2.658	0.303	------	------	------	------	------	------	------	------	------	------	------	------	------
TRINITY_DN14049_c0_g1	unnamed protein product [Parnassius apollo])	2.53	1.33918	5.79207355409E-5	0.000516644	yes	up	0.44	1.25	3.33	2.47	0.45	0.83	0.14	0.61	1.39	0.81	1.25	0.94	1.33	0.49	0.63	1.17	0.87	1.38	0.18	1.36	1.172	0.96	GO:0006629;GO:0035307;GO:0005737;GO:0031965;GO:0071595	BP:lipid metabolic process;BP:positive regulation of protein dephosphorylation;CC:cytoplasm;CC:nuclear membrane;CC:Nem1-Spo7 phosphatase complex;	------	------	------	------	ENOG4111N81	U:Intracellular trafficking, secretion, and vesicular transport)	sp|Q8T0B1|NEPR1_DROME;	Nuclear envelope phosphatase-regulatory subunit 1 homolog OS=Drosophila melanogaster OX=7227 GN=CG8009 PE=2 SV=1;	PF09771	Tmemb_18A	Transmembrane protein 188
TRINITY_DN1404_c0_g1	putative sodium-dependent multivitamin transporter [Vanessa cardui])	0.454	-1.14045	0.00451839	0.0199557	yes	down	0.05	0.16	0.63	0.22	0.09	0.08	0.11	0.07	0.15	0.03	0.81	0.77	1.37	0.12	0.06	0.81	1.32	0.89	0.08	0.62	0.159	0.685	GO:0016020;GO:0022857	CC:membrane;MF:transmembrane transporter activity;	K14388	SLC5A8_12, SMCT	------	------	COG0591	E:Amino acid transport and metabolism)	sp|P83740|SC5A6_DROME;	Putative sodium-dependent multivitamin transporter OS=Drosophila melanogaster OX=7227 GN=CG32669 PE=2 SV=1;	PF00474	SSF	Sodiu
TRINITY_DN1407_c0_g3	uncharacterized protein LOC120634063 [Pararge aegeria])	0.363	-1.46042	0.00448886	0.0198671	yes	down	0.03	0.05	0.1	0.08	0	0.04	0.02	0.01	0.13	0.04	0.34	0.27	0.02	0.18	0.28	0.2	0.41	0.26	0.06	0.43	0.05	0.245	------	------	------	------	------	------	------	------	------	------	------	------	------
TRINITY_DN14080_c0_g2	hypothetical protein PYW08_012026 [Mythimna loreyi])	7.099	2.82759	0.00154471	0.00828299	yes	up	0.5	0.17	1.09	0.71	1.53	3.79	0	0.34	0.18	0.26	0.28	0.12	0.36	0.1	1.22	0.42	0.82	0.59	0	0	0.857	0.391	------	------	------	------	------	------	------	------	------	------	------	------	------
TRINITY_DN1409_c0_g1	neurogenic locus Notch protein isoform X4 [Spodoptera litura])	0.416	-1.26492	5.06628565818E-13	2.77325506468E-11	yes	down	0.07	0.52	0.97	0.47	0.15	0.19	0.66	0.23	0.55	0.17	2.38	1.26	2.04	1.16	1.05	1.89	3.76	1.4	0.63	2.07	0.398	1.764	------	------	K02599	NOTCH1	map05206;map05165;map04919;map04658;map05200;map01522;map04361;map04330;map05224;map04320;map05020	MicroRNAs in cancer);Human papillomavirus infection);Thyroid hormone signaling pathway);Th1 and Th2 cell differentiation);Pathways in cancer);Endocrine resistance);Axon regeneration);Notch signaling pathway);Breast cancer);Dorso-ventral axis formation);Prion disease)	ENOG410XP6K;COG0666	S:Function unknown);	sp|P07207|NOTCH_DROME;	Neurogenic locus Notch protein OS=Drosophila melanogaster OX=7227 GN=N PE=1 SV=3;	PF00008;PF12661;PF07645;PF12796;PF00066;PF00023;PF06816;PF07684;PF13637;PF13857;PF13606;PF12947;PF07974	EGF;hEGF;EGF_CA;Ank_2;Notch;Ank;NOD;NODP;Ank_4;Ank_5;Ank_3;EGF_3;EGF_2	EGF-like domain;Human growth factor-like EGF;Calcium-binding EGF domain;Ankyrin repeats (3 copies);LNR domain;Ankyrin repeat;NOTCH protein;NOTCH protein;Ankyrin repeats (many copies);Ankyrin repeats (many copies);Ankyrin repeat;EGF domain;EGF-like domain
TRINITY_DN14107_c0_g1	apolipophorins [Pectinophora gossypiella])	9.367	3.2276	6.3597052772E-11	2.37499660408E-9	yes	up	13.67	116.66	177.29	63.96	21.45	79.16	263.72	23.11	64.12	66.34	21.9	9.56	0.91	9.51	10.7	13.2	2.13	16.66	15.55	43.27	88.948	14.339	------	------	------	------	------	------	ENOG410Z6MR;ENOG41112S0	S:Function unknown);	sp|Q25490|APLP_MANSE;	Apolipophorins OS=Manduca sexta OX=7130 PE=2 SV=1;	PF01347;PF09172;PF00094;PF01442;PF07464	Vitellogenin_N;Vit_open_b-sht;VWD;Apolipoprotein;ApoLp-III	Lipoprotein amino terminal region;Vitellinogen, open beta-sheet;von Willebrand factor type D domain;Apolipoprotein A1/A4/E domain;Apolipophorin-III precursor (apoLp-III)
TRINITY_DN1410_c0_g1	uncharacterized protein LOC101746861 [Bombyx mori])	11.858	3.56776	3.61955625439E-6	4.6970380583E-5	yes	up	197.39	208.5	31.64	320.96	379.81	608.73	38.77	241.78	61.01	440.67	66.67	42.26	1.1	86.44	18.03	48.18	6	32.63	130.85	78.66	252.926	51.082	GO:0016020	CC:membrane;	------	------	------	------	ENOG410ZPQS	S:Function unknown)	------	------	------	------	------
TRINITY_DN14148_c0_g1		4.939	2.30434	0.000590547	0.00375062	yes	up	2.22	47.88	22.53	82.55	11.39	27.03	0.32	3.2	5.7	18.66	24.65	7.82	3.9	14.79	3.43	11.81	1.19	2.22	0.47	23.2	22.148	9.348	------	------	------	------	------	------	------	------	------	------	------	------	------
TRINITY_DN14169_c0_g1	solute carrier family 35 member B1 homolog [Galleria mellonella])	0.391	-1.35599	0.000392612	0.0026508	yes	down	0.04	1.51	11.14	3.95	0.35	0.54	1.18	0.19	1.72	0.58	9.62	4.64	7.37	4.03	1.68	7.87	12	11.28	0.8	10.81	2.12	7.01	------	------	K15275	SLC35B1	------	------	COG0697;COG0697	E:Amino acid transport and metabolism);G:Carbohydrate transport and metabolism)	sp|Q9VDD7|S35B1_DROME;	Solute carrier family 35 member B1 homolog OS=Drosophila melanogaster OX=7227 GN=meigo PE=2 SV=1;	PF08449;PF00892;PF03151	UAA;EamA;TPT	UAA transporter family;EamA-like transporter family;Triose-phosphate Transporter family
TRINITY_DN1417_c0_g1	uncharacterized protein LOC121726539 isoform X1 [Aricia agestis])	0.292	-1.77554	5.95770169654E-8	1.18484233148E-6	yes	down	0.1	0.46	1.18	0.3	0.21	0.42	1.35	0.13	0.42	0.14	2.16	1.7	7.94	1.23	1.16	3.51	6.39	8.17	0.58	2.9	0.471	3.574	GO:0016020	CC:membrane;	------	------	------	------	ENOG410ZQM4	S:Function unknown)	------	------	PF10242	L_HMGIC_fpl	Lipoma HMGIC fusion partner-like protein
TRINITY_DN14182_c0_g1	uncharacterized protein LOC115445999 isoform X1 [Manduca sexta])	0.478	-1.06587	0.000532398	0.00342926	yes	down	0.37	8.32	6.35	3.52	0.6	5.87	3.29	1.2	1.52	2.12	11.56	10.11	18.3	8.99	5.32	12.1	23.57	26.42	3.03	18.71	3.316	13.811	------	------	------	------	------	------	ENOG4110T5T;ENOG4110QGP	S:Function unknown);	------	------	------	------	------
TRINITY_DN14210_c0_g2	solute carrier family 25 member 35-like isoform X2 [Ostrinia furnacalis])	0.459	-1.12476	0.00708933	0.0287422	yes	down	0	0.15	0.29	0.2	0.03	0.04	0.14	0	0.25	0	0.17	0.27	0.7	0.33	0.12	0.34	0.53	0.55	0.07	0.58	0.11	0.366	GO:0016020	CC:membrane;	K15117	SLC25A34_35, OAC1	------	------	ENOG410XS37	S:Function unknown)	sp|A3KPP4|S2535_DANRE;	Solute carrier family 25 member 35 OS=Danio rerio OX=7955 GN=slc25a35 PE=2 SV=1;	PF00153	Mito_carr	Mitochondrial carrier protein
TRINITY_DN14212_c0_g1	ecdysone oxidase-like [Galleria mellonella])	0.204	-2.29043	0.000789644	0.00476651	yes	down	0	0.43	0.3	0.23	0.11	0.1	0.06	0	0	0	0.46	0.66	3.68	0.63	0.47	1.76	1.43	0.75	0	1.49	0.123	1.133	GO:0015031;GO:0050660;GO:0016614	BP:protein transport;MF:flavin adenine dinucleotide binding;MF:oxidoreductase activity, acting on CH-OH group of donors;	------	------	------	------	COG2303	E:Amino acid transport and metabolism)	sp|H6AGY0|EO_BOMMO;	Ecdysone oxidase OS=Bombyx mori OX=7091 GN=EO PE=1 SV=1;	PF13450;PF05834;PF07992;PF01266;PF01946	NAD_binding_8;Lycopene_cycl;Pyr_redox_2;DAO;Thi4	NAD(P)-binding Rossmann-like domain;Lycopene cyclase protein;Pyridine nucleotide-disulphide oxidoreductase;FAD dependent oxidoreductase;Thi4 family
TRINITY_DN1421_c0_g2	atlastin-1 [Phthorimaea operculella])	2.01	1.00745	0.000199107	0.00148647	yes	up	9.54	21.4	43.86	21.75	7.83	8.67	21.63	8.92	37.56	9.25	27.01	16.6	16.97	11.34	18.94	20.5	13.2	16.93	9.51	23.59	19.041	17.459	GO:0016020;GO:0003924;GO:0005525	CC:membrane;MF:GTPase activity;MF:GTP binding;	K17339	ATL	------	------	ENOG410XR6Z	S:Function unknown)	sp|Q9VC57|ATLAS_DROME;	Atlastin OS=Drosophila melanogaster OX=7227 GN=atl PE=1 SV=1;	PF02263;PF02841	GBP;GBP_C	Guanylate-binding protein, N-terminal domain;Guanylate-binding protein, C-terminal domain
TRINITY_DN14221_c0_g1	hypothetical protein evm_013697 [Chilo suppressalis])	2.14	1.09771	0.0103496	0.0389528	yes	up	101.71	112.5	190.67	207.44	151.57	115.74	517.78	173.1	494.63	148.27	299.27	110.84	180.78	157.77	459.21	263.64	136.58	125.09	148.7	219.91	221.341	210.179	GO:0006412;GO:0016020;GO:0015935;GO:0003735;GO:0019843	BP:translation;CC:membrane;CC:small ribosomal subunit;MF:structural constituent of ribosome;MF:rRNA binding;	K02997	RP-S9e, RPS9	map03010;map05171	Ribosome);Coronavirus disease - COVID-19)	COG0522	J:Translation, ribosomal structure and biogenesis)	sp|P55935|RS9_DROME;	Small ribosomal subunit protein uS4 OS=Drosophila melanogaster OX=7227 GN=RpS9 PE=1 SV=2;	PF00163;PF01479	Ribosomal_S4;S4	Ribosomal protein S4/S9 N-terminal domain;S4 domain
TRINITY_DN1422_c0_g1	unnamed protein product [Arctia plantaginis])	0.44	-1.18578	1.79936538249E-6	2.51986127107E-5	yes	down	0.27	0.71	2.28	0.51	0.15	0.54	0.76	0.39	1.32	0.31	4.82	1.63	5.29	2.02	0.71	3.71	5.16	5.19	0.58	4.02	0.724	3.313	------	------	K20242	EVI5	------	------	ENOG410YWJY	S:Function unknown)	sp|Q9VYY9|EVI5_DROME;	Ecotropic viral integration site 5 ortholog OS=Drosophila melanogaster OX=7227 GN=Evi5 PE=1 SV=3;	PF00566	RabGAP-TBC	Rab-GTPase-TBC domain
TRINITY_DN14237_c0_g1	homeotic protein distal-less isoform X4 [Pectinophora gossypiella])	0.039	-4.66481	5.33470645625E-15	3.93200622795E-13	yes	down	0	0.01	0.74	0.02	0	0	0.04	0	0.07	0.01	1.83	1.78	4.08	0.95	0.94	2.42	5.04	1.15	0.31	1.89	0.089	2.039	GO:0005634;GO:0000981;GO:0003677	CC:nucleus;MF:RNA polymerase II transcription factor activity, sequence-specific DNA binding;MF:DNA binding;	K18488	DLX2	------	------	ENOG410ZHZR	K:Transcription)	sp|P20009|DLL_DROME;	Homeotic protein distal-less OS=Drosophila melanogaster OX=7227 GN=Dll PE=2 SV=3;	PF00046;PF05920	Homeodomain;Homeobox_KN	Homeodomain;Homeobox KN domain
TRINITY_DN14248_c0_g1	unnamed protein product [Euphydryas editha])	25.626	4.67953	0.000415428	0.00277255	yes	up	0.06	0.71	0.23	0	0	0.05	0	0.07	0.84	0	0	0	0.05	0	0	0	0	0	0	0	0.196	0.005	GO:0016020	CC:membrane;	------	------	------	------	COG4886	S:Function unknown)	------	------	PF13855;PF12799	LRR_8;LRR_4	Leucine rich repeat;Leucine Rich repeats (2 copies)
TRINITY_DN14249_c0_g1	unnamed protein product [Arctia plantaginis])	0.33	-1.59813	0.00177203	0.00930014	yes	down	0	0.04	0.04	0.05	0	0.08	0.03	0.03	0.08	0	0.15	0.16	0.13	0.21	0.1	0.22	0.55	0.25	0.06	0.06	0.035	0.189	GO:0016020	CC:membrane;	K17599	TMEM132	------	------	ENOG410XQCD	S:Function unknown)	------	------	------	------	------
TRINITY_DN1427_c0_g1	putative inactive tyrosine-protein kinase Wsck [Galleria mellonella])	0.447	-1.16034	1.52523318308E-6	2.17032545653E-5	yes	down	0.05	0.62	2.35	0.79	0.13	0.22	0.61	0.09	0.75	0.2	2.67	1.32	3.21	1.05	0.51	2.49	3	2.6	0.34	2.5	0.581	1.969	GO:0022008;GO:0016020;GO:0071944;GO:0004714;GO:0005524	BP:neurogenesis;CC:membrane;CC:cell periphery;MF:transmembrane receptor protein tyrosine kinase activity;MF:ATP binding;	------	------	------	------	COG0515	T:Signal transduction mechanisms)	sp|P83097|WSCK_DROME;	Putative inactive tyrosine-protein kinase Wsck OS=Drosophila melanogaster OX=7227 GN=Wsck PE=2 SV=2;	PF07714;PF00069;PF01822;PF00041	PK_Tyr_Ser-Thr;Pkinase;WSC;fn3	Protein tyrosine and serine/threonine kinase;Protein kinase domain;WSC domain;Fibronectin type III domain
TRINITY_DN1428_c0_g2	hypothetical protein MSG28_008065 [Choristoneura fumiferana])	0.411	-1.2822	3.92981955848E-7	6.47457036081E-6	yes	down	0.25	3.04	7.03	1.86	0.77	1.35	3.21	0.42	1.5	0.87	9.27	6.28	14.99	4.69	4.05	9.8	12.25	16.54	0.69	8.38	2.03	8.694	------	------	K04380	MAPT, TAU	map05012;map05010;map05022;map04010	Parkinson disease);Alzheimer disease);Pathways of neurodegeneration - multiple diseases);MAPK signaling pathway)	------	------	------	------	------	------	------
TRINITY_DN14294_c0_g1	muscle segmentation homeobox-like [Plodia interpunctella])	5.575	2.47899	5.03803641068E-9	1.26742817188E-7	yes	up	0.71	0.53	9.81	1.99	0.84	0.47	3.07	0.68	12.61	0.86	1.59	0.51	0.55	0.55	0.41	0.83	0.77	0.64	0.65	1.25	3.157	0.775	GO:0005634;GO:0000981;GO:0003677	CC:nucleus;MF:RNA polymerase II transcription factor activity, sequence-specific DNA binding;MF:DNA binding;	K09341	MSX	map05166	Human T-cell leukemia virus 1 infection)	ENOG410YT2J	K:Transcription)	sp|Q03372|HMSH_DROME;	Muscle segmentation homeobox OS=Drosophila melanogaster OX=7227 GN=Dr PE=1 SV=2;	PF00046	Homeodomain	Homeodomain
TRINITY_DN1429_c0_g1	D-aspartate oxidase [Pectinophora gossypiella])	3.348	1.74333	0.0040323	0.0181686	yes	up	0.51	8.74	6.62	5.74	1	5.11	0.52	1.24	1.98	4.51	4.91	2.34	0.02	2.93	0.54	2.41	0.48	1.72	0.89	5.89	3.597	2.213	GO:0046416;GO:0003884;GO:0071949	BP:D-amino acid metabolic process;MF:D-amino-acid oxidase activity;MF:FAD binding;	K00272	DDO	map00250;map04146;map00470	Alanine, aspartate and glutamate metabolism);Peroxisome);D-Amino acid metabolism)	COG0665	E:Amino acid transport and metabolism)	sp|A3KCL7|OXDD_PIG;	D-aspartate oxidase OS=Sus scrofa OX=9823 GN=DDO PE=2 SV=1;	PF01266	DAO	FAD dependent oxidoreductase
TRINITY_DN14302_c0_g1	C-1-tetrahydrofolate synthase, cytoplasmic isoform X1 [Pectinophora gossypiella])	4.067	2.02402	5.55996409053E-6	6.89050121986E-5	yes	up	32.51	411.29	210.79	95.56	58.89	168.11	65.58	76.95	147.13	140.84	72.97	59.59	26.62	50.75	93.87	56.28	20.08	33.27	71.13	77.69	140.765	56.225	GO:0006730;GO:0035999;GO:0016787;GO:0004329;GO:0004488;GO:0005524	BP:one-carbon metabolic process;BP:tetrahydrofolate interconversion;MF:hydrolase activity;MF:formate-tetrahydrofolate ligase activity;MF:methylenetetrahydrofolate dehydrogenas;MF:ATP binding;	K00288	MTHFD	map00670;map01240	One carbon pool by folate);Biosynthesis of cofactors)	COG0190	H:Coenzyme transport and metabolism)	sp|Q27772|C1TC_SPOFR;	C-1-tetrahydrofolate synthase, cytoplasmic OS=Spodoptera frugiperda OX=7108 PE=2 SV=3;	PF01268;PF02882;PF00763	FTHFS;THF_DHG_CYH_C;THF_DHG_CYH	Formate--tetrahydrofolate ligase;Tetrahydrofolate dehydrogenase/cyclohydrolase, NAD(P)-binding domain;Tetrahydrofolate dehydrogenase/cyclohydrolase, catalytic domain
TRINITY_DN14316_c0_g3		0.1	-3.32533	0.00843792	0.0329383	yes	down	0	0	0.07	0.05	0	0	0	0	0	0	0	0	0	0.19	0.02	0.15	1.5	0.11	0.13	0.13	0.012	0.223	------	------	------	------	------	------	------	------	------	------	------	------	------
TRINITY_DN14323_c0_g1	Uncharacterized protein C16orf73-like [Papilio xuthus])	36.389	5.18543	0.000307298	0.00214013	yes	up	0.23	0.18	0.79	0	0	0	2.83	0	0.78	0.42	0	0	0	0	0	0	0	0	0	0	0.523	0	------	------	K22420	MEIOB	------	------	------	------	------	------	------	------	------
TRINITY_DN1432_c0_g1	unnamed protein product [Chilo suppressalis])	2.155	1.10766	0.00363662	0.016748	yes	up	1.84	8.34	24.57	6.25	1.65	6.5	9.64	4.39	72.72	7.87	12.63	8.13	9.5	6.25	12.17	10.27	8.1	7.91	2.99	21.12	14.377	9.907	GO:0009058;GO:0097053;GO:0030170	BP:biosynthetic process;BP:L-kynurenine catabolic process;MF:pyridoxal phosphate binding;	K00816	CCBL	map00450;map00380;map00270	Selenocompound metabolism);Tryptophan metabolism);Cysteine and methionine metabolism)	COG0436	E:Amino acid transport and metabolism)	sp|Q17CS8|KAT_AEDAE;	Kynurenine aminotransferase OS=Aedes aegypti OX=7159 GN=KAT PE=1 SV=1;	PF00155;PF01053	Aminotran_1_2;Cys_Met_Meta_PP	Aminotransferase class I and II;Cys/Met metabolism PLP-dependent enzyme
TRINITY_DN1433_c0_g1	unnamed protein product [Diatraea saccharalis])	2.115	1.0804	0.000947414	0.00554942	yes	up	0.39	8.84	28.5	2.62	0.89	7.59	6.1	1.2	4.72	2.95	5.99	4.08	3.94	3.81	1.56	4.87	7.72	13.33	0.68	11.24	6.38	5.722	GO:1902600;GO:0016020;GO:0008746	BP:hydrogen ion transmembrane transport;CC:membrane;MF:NA;	K00323	NNT	map00760	Nicotinate and nicotinamide metabolism)	COG1282	C:Energy production and conversion)	sp|P11024|NNTM_BOVIN;	NA;	PF02233;PF01262;PF05222;PF12769;PF07992;PF12831	PNTB;AlaDh_PNT_C;AlaDh_PNT_N;PNTB_4TM;Pyr_redox_2;FAD_oxidored	NAD(P) transhydrogenase beta subunit;Alanine dehydrogenase/PNT, C-terminal domain;Alanine dehydrogenase/PNT, N-terminal domain;4TM region of pyridine nucleotide transhydrogenase, mitoch;Pyridine nucleotide-disulphide oxidoreductase;FAD dependent oxidoreductase
TRINITY_DN14369_c0_g1	hypothetical protein EVAR_22478_1 [Eumeta japonica])	0.295	-1.7614	0.000358224	0.00244118	yes	down	0.01	0.02	0.16	0.03	0	0.01	0.11	0	0.02	0.03	0.13	0.05	0.33	0.08	0.08	0.18	0.5	0.45	0.08	0.26	0.039	0.214	------	------	------	------	------	------	------	------	------	------	------	------	------
TRINITY_DN1438_c0_g1	transposase [Bombyx mori])	11.318	3.50051	4.76654178558E-20	6.06831323536E-18	yes	up	1.87	11.34	41.85	2.64	6.15	1.54	7.62	4.45	3.82	5.98	1.22	1.55	1.01	0.68	0.88	1.33	2.33	1.5	0.61	2.86	8.726	1.397	GO:0016020;GO:0003676	CC:membrane;MF:nucleic acid binding;	K11433	SETMAR	map00310	Lysine degradation)	ENOG4111GY5;COG2940	S:Function unknown);	sp|Q53H47|SETMR_HUMAN;	Histone-lysine N-methyltransferase SETMAR OS=Homo sapiens OX=9606 GN=SETMAR PE=1 SV=2;	PF17906	HTH_48	HTH domain in Mos1 transposase
TRINITY_DN14397_c0_g1	hypothetical protein JYU34_021647 [Plutella xylostella])	4.25	2.08744	3.69997977945E-5	0.000353706	yes	up	0	0.4	0.54	0.42	0.01	0.21	1.5	0.53	0.5	0.16	0.15	0.08	0.33	0.06	0.18	0.14	0.37	0.25	0.11	0.16	0.427	0.183	GO:1901568;GO:0016020;GO:0102965;GO:0080019	BP:fatty acid derivative metabolic process;CC:membrane;MF:alcohol-forming fatty acyl-CoA reductase activity;MF:fatty-acyl-CoA reductas;	K13356	FAR	map04146;map00073;map04212	Peroxisome);Cutin, suberine and wax biosynthesis);Longevity regulating pathway - worm)	ENOG410XS7R	S:Function unknown)	sp|Q8MS59|WAT_DROME;	Fatty acyl-CoA reductase wat OS=Drosophila melanogaster OX=7227 GN=wat PE=1 SV=1;	PF07993;PF03015;PF01370;PF01073;PF02719	NAD_binding_4;Sterile;Epimerase;3Beta_HSD;Polysacc_synt_2	Male sterility protein;Male sterility protein;NAD dependent epimerase/dehydratase family;3-beta hydroxysteroid dehydrogenase/isomerase family;Polysaccharide biosynthesis protein
TRINITY_DN14397_c0_g2	hypothetical protein O3G_MSEX003043 [Manduca sexta])	2756.09	11.4284	7.39233691257E-129	1.24228221816E-124	yes	up	26.28	169.38	175.33	117.09	11.59	103.59	77.88	34.25	121.66	74.79	0.14	0.04	0.04	0	0	0.09	0.14	0.04	0.09	0.05	91.184	0.063	------	------	K13356	FAR	map04146;map00073;map04212	Peroxisome);Cutin, suberine and wax biosynthesis);Longevity regulating pathway - worm)	ENOG410XS7R	S:Function unknown)	------	------	------	------	------
TRINITY_DN14397_c0_g3		114.386	6.83777	5.32207855609E-13	2.90381591347E-11	yes	up	0.03	0.14	1.08	0.56	0.03	0.31	0	0.06	0.21	0.34	0	0	0	0	0	0	0	0	0	0	0.276	0	------	------	------	------	------	------	------	------	------	------	------	------	------
TRINITY_DN1439_c0_g3	phenoloxidase-activating factor 2-like [Galleria mellonella])	0.48	-1.06014	4.44982494378E-6	5.64798400153E-5	yes	down	2.72	15.08	12.75	15.49	1.65	8.02	22.82	4.49	28.39	5.9	67.55	22.74	62.62	24.88	26.34	59.49	61.09	71.7	15.09	52.82	11.731	46.432	GO:0006508;GO:0004252	BP:proteolysis;MF:serine-type endopeptidase activity;	------	------	------	------	------	------	------	------	PF18322	CLIP_1	Serine protease Clip domain PPAF-2
TRINITY_DN14407_c0_g1	hypothetical protein evm_013398 [Chilo suppressalis])	14.207	3.82854	0.00149293	0.0080361	yes	up	0.26	0.21	0.45	0	0.09	0	0.75	0.21	0.67	0	0	0	0.29	0	0	0	0	0	0	0	0.264	0.029	GO:0016020;GO:0005506;GO:0016705;GO:0004497;GO:0020037	CC:membrane;MF:iron ion binding;MF:oxidoreductase activity, acting on paired donors, with incorporation or reduction of molecular oxygen;MF:monooxygenase activity;MF:heme binding;	K15001	CYP4	------	------	COG2124	Q:Secondary metabolites biosynthesis, transport and catabolism)	sp|Q27589|CP4D2_DROME;	Cytochrome P450 4d2 OS=Drosophila melanogaster OX=7227 GN=Cyp4d2 PE=2 SV=2;	PF00067	p450	Cytochrome P450
TRINITY_DN14410_c0_g1	unnamed protein product [Euphydryas editha])	4.402	2.13807	0.00371068	0.0169913	yes	up	0.3	0.33	0.14	0.34	0.26	0.5	0.07	0.67	0	0.57	0.14	0.32	0	0.34	0.14	0.12	0.1	0.45	0.24	0.31	0.318	0.216	GO:0005975;GO:0004553	BP:carbohydrate metabolic process;MF:hydrolase activity, hydrolyzing O-glycosyl compounds;	------	------	------	------	COG2723	G:Carbohydrate transport and metabolism)	sp|Q95X01|MYRO1_BREBR;	Myrosinase 1 OS=Brevicoryne brassicae OX=69196 PE=1 SV=1;	PF00232	Glyco_hydro_1	Glycosyl hydrolase family 1
TRINITY_DN14412_c0_g1		0.266	-1.90883	0.0127032	0.0459388	yes	down	0	0.12	0	0	0.02	0	0.12	0	0	0	0.17	0.17	0.3	0.13	0.09	0.31	0.23	0.41	0.02	0.04	0.026	0.187	------	------	------	------	------	------	------	------	------	------	------	------	------
TRINITY_DN14434_c0_g1		0.086	-3.54598	0.00119448	0.00668442	yes	down	0	0	0	0	0	0	0	0.02	0	0.03	0.46	0	0.29	0.03	0.55	0.25	0.17	0.09	0.22	0	0.005	0.206	------	------	------	------	------	------	------	------	------	------	------	------	------
TRINITY_DN14438_c0_g1	hypothetical protein PYW07_015352 [Mythimna separata])	14.827	3.8902	8.5283881663E-7	1.29233149806E-5	yes	up	0.02	0.5	8.19	0.05	0.04	0.3	0.8	0.01	8.58	0.09	0.09	0.21	0.01	0.02	0.09	0.06	0.03	0.09	0.04	0.51	1.858	0.115	GO:0006508;GO:0004252	BP:proteolysis;MF:serine-type endopeptidase activity;	K23440	PRSS56	------	------	COG5640	O:Posttranslational modification, protein turnover, chaperones)	sp|P80009|PLMN_CANLF;	Plasminogen;	PF00089;PF13365	Trypsin;Trypsin_2	Trypsin;Trypsin-like peptidase domain
TRINITY_DN1443_c0_g1	6-phosphogluconate dehydrogenase, decarboxylating [Plodia interpunctella])	2.103	1.07221	1.0277595739E-5	0.000118217	yes	up	16	69.15	137.43	57.43	27.65	27.21	39.77	31.27	51.46	37.01	58.85	35.06	77.6	34.2	30.43	57.06	48.22	50.56	13.46	96.34	49.438	50.178	------	------	K00033	PGD, gnd, gntZ	map00480;map00030	Glutathione metabolism);Pentose phosphate pathway)	COG0362	G:Carbohydrate transport and metabolism)	sp|P52209|6PGD_HUMAN;	6-phosphogluconate dehydrogenase, decarboxylating OS=Homo sapiens OX=9606 GN=PGD PE=1 SV=3;	PF00393;PF03446	6PGD;NAD_binding_2	6-phosphogluconate dehydrogenase, C-terminal domain;NAD binding domain of 6-phosphogluconate dehydrogenase
TRINITY_DN14449_c0_g1		3.952	1.98245	0.00797443	0.031517	yes	up	49296.5	12646.9	7088.81	16522.7	26664.2	21124.2	7768.26	33302.4	239.16	16696	11619.2	23133.8	18554.8	20400.9	19794.8	15211.4	17479.7	20840.5	30670	10694.4	19134.9	18840	------	------	------	------	------	------	------	------	------	------	------	------	------
TRINITY_DN1444_c0_g1	probable ATP-dependent RNA helicase DDX52 isoform X2 [Galleria mellonella])	2.207	1.1419	2.82377890826E-5	0.000280791	yes	up	0.39	5.15	9.74	4.09	0.64	3.82	1.99	1.68	5.43	1.73	5.93	1.95	2.09	1.51	1.32	3.72	1.82	5.53	0.51	3.35	3.466	2.773	GO:0030490;GO:0043229;GO:0016787;GO:0003724;GO:0003676;GO:0005524	BP:maturation of SSU-rRNA;CC:intracellular organelle;MF:hydrolase activity;MF:RNA helicase activity;MF:nucleic acid binding;MF:ATP binding;	K14779	DDX52, ROK1	------	------	ENOG410XQS8;COG4886	L:Replication, recombination and repair);S:Function unknown)	sp|Q9VVK8|DDX52_DROME;	DEAD box protein 52 homolog OS=Drosophila melanogaster OX=7227 GN=ais PE=1 SV=1;	PF00270;PF00271;PF04851;PF13245	DEAD;Helicase_C;ResIII;AAA_19	DEAD/DEAH box helicase;Helicase conserved C-terminal domain;Type III restriction enzyme, res subunit;AAA domain
TRINITY_DN14456_c0_g1	unnamed protein product [Parnassius apollo])	2.013	1.00921	2.04425379579E-6	2.81818581118E-5	yes	up	0.22	1.88	4.29	1.79	0.21	0.76	1	0.25	1.17	0.7	1.58	0.96	1.13	0.47	0.51	1.04	1.52	0.95	0.21	1.63	1.227	1	GO:0046983	MF:protein dimerization activity;	K09113	MLX	map04932;map04931	Non-alcoholic fatty liver disease);Insulin resistance)	ENOG410XTA5	S:Function unknown)	sp|Q9HAP2|MLXIP_HUMAN;	MLX-interacting protein OS=Homo sapiens OX=9606 GN=MLXIP PE=1 SV=2;	------	------	------
TRINITY_DN1446_c0_g1	cytochrome P450 6k1-like isoform X1 [Galleria mellonella])	16.204	4.01826	3.21286309018E-9	8.46272166622E-8	yes	up	0.28	7.85	13.16	2.9	0.31	1.1	8.98	0.86	44.96	1.92	0.33	0.34	0.01	0.21	0.64	0.22	0.01	0.29	0.36	1.9	8.232	0.431	GO:0016020;GO:0005789;GO:0004497;GO:0016705;GO:0020037;GO:0005506	CC:membrane;CC:endoplasmic reticulum membrane;MF:monooxygenase activity;MF:oxidoreductase activity, acting on paired donors, with incorporation or reduction of molecular oxygen;MF:heme binding;MF:iron ion binding;	K14999	CYP6	------	------	COG2124	Q:Secondary metabolites biosynthesis, transport and catabolism)	sp|Q9GQM9|CP6L1_BLAGE;	Cytochrome P450 6l1 OS=Blattella germanica OX=6973 GN=CYP6L1 PE=2 SV=1;	PF00067	p450	Cytochrome P450
TRINITY_DN14470_c0_g1	venom acid phosphatase Acph-1-like isoform X1 [Hyposmocoma kahamanoa])	10.134	3.34116	5.27834455826E-5	0.000474853	yes	up	0.01	0.13	0.76	0.05	0	0.07	0.24	0	2.16	0.07	0	0.02	0.07	0.02	0	0.08	0.1	0.07	0	0.11	0.349	0.047	------	------	K19283	ACPP	------	------	ENOG410ZVBQ	S:Function unknown)	sp|Q5BLY5|ACPH1_APIME;	Venom acid phosphatase Acph-1 OS=Apis mellifera OX=7460 PE=1 SV=1;	PF00328	His_Phos_2	Histidine phosphatase superfamily (branch 2)
TRINITY_DN14470_c0_g2		25.779	4.68811	0.00124301	0.00691544	yes	up	0.09	0.88	1.43	0	0	0	2.19	0	3.05	0	0	0	0	0	0.15	0	0	0	0	0	0.764	0.015	------	------	------	------	------	------	------	------	------	------	------	------	------
TRINITY_DN1447_c0_g1	sodium/potassium-transporting ATPase subunit beta-1-like [Pararge aegeria])	8.307	3.05429	1.96300499624E-12	9.73106164067E-11	yes	up	3.9	14.63	4.42	8.67	4.54	7.67	5.98	6.64	7.54	5.54	2.63	1.05	1.33	1.1	2.14	2.16	0.77	2.03	2.23	3.24	6.953	1.868	GO:0006813;GO:0006814;GO:0005890	BP:potassium ion transport;BP:sodium ion transport;CC:sodiu;	K01540	ATP1B, CD298	map04918;map04978;map04971;map04972;map04964;map04260;map04261;map04961;map04960;map04974;map04024;map04919;map04925;map04976;map04022;map04973;map04911;map04970	Thyroid hormone synthesis);Mineral absorption);Gastric acid secretion);Pancreatic secretion);Proximal tubule bicarbonate reclamation);Cardiac muscle contraction);Adrenergic signaling in cardiomyocytes);Endocrine and other factor-regulated calcium reabsorption);Aldosterone-regulated sodium reabsorption);Protein digestion and absorption);cAMP signaling pathway);Thyroid hormone signaling pathway);Al…	ENOG411150A	U:Intracellular trafficking, secretion, and vesicular transport)	sp|Q24046|ATPB1_DROME;	Sodium/potassium-transporting ATPase subunit beta-1 OS=Drosophila melanogaster OX=7227 GN=nrv1 PE=1 SV=2;	PF00287	Na_K-ATPase	Sodium / potassium ATPase beta chain
TRINITY_DN14489_c0_g1		36.264	5.18045	4.03511205555E-8	8.33047396727E-7	yes	up	0.16	2.16	1.42	2.5	0.54	0.32	0.38	0.8	0.46	1.03	0	0	0	0	0	0	0	0	0	0	0.977	0	------	------	------	------	------	------	------	------	------	------	------	------	------
TRINITY_DN1448_c0_g1		12.206	3.60948	7.90007165135E-6	9.38901726315E-5	yes	up	457.53	1046.89	602.68	283.68	52.84	14.27	949.92	149.37	5510.78	276.89	15.26	321.55	0.83	255.88	49.84	48.16	8.97	161.25	75.37	37.05	934.485	97.416	------	------	------	------	------	------	------	------	------	------	------	------	------
TRINITY_DN1448_c0_g2		9.187	3.19965	8.37434926298E-5	0.000708972	yes	up	11.69	73.03	36.98	22.1	6.14	0.76	32.68	11.91	216.17	9.03	0.37	24.53	0	14.38	4.75	2.33	0.22	6.62	1.35	1.8	42.049	5.635	------	------	------	------	------	------	------	------	------	------	------	------	------
TRINITY_DN1450_c0_g1	speckle-type POZ protein isoform X1 [Ostrinia furnacalis])	2.033	1.02384	0.00108536	0.00617101	yes	up	0.52	2.19	5.01	1.7	0.42	0.73	3.88	0.64	10.99	0.6	2.47	1.91	2.15	2.06	1.09	1.93	3.07	2.34	0.69	1.76	2.668	1.947	------	------	K10523	SPOP	map04341;map04340	Hedgehog signaling pathway - fly);Hedgehog signaling pathway)	ENOG410XQV8	S:Function unknown)	sp|Q9VFP2|RDX_DROME;	Protein roadkill OS=Drosophila melanogaster OX=7227 GN=rdx PE=1 SV=2;	PF00651;PF00917	BTB;MATH	BTB/POZ domain;MATH domain
TRINITY_DN14515_c0_g2	protein spaetzle 5 [Ostrinia furnacalis])	0.306	-1.70629	0.00565807	0.0239646	yes	down	0	0.09	0.1	0.08	0.02	0.07	0	0.02	0	0	0.26	0.09	0.43	0.06	0.03	0.3	0.43	0.42	0.09	0.35	0.038	0.246	GO:0005615	CC:extracellular space;	K20694	SPZ	map04624	Toll and Imd signaling pathway)	ENOG4111TKA	S:Function unknown)	sp|Q9VZX1|SPZ5_DROME;	Protein spaetzle 5 OS=Drosophila melanogaster OX=7227 GN=spz5 PE=1 SV=1;	------	------	------
TRINITY_DN1451_c0_g1	5-hydroxytryptamine receptor 3C-like isoform X2 [Nymphalis io])	28.329	4.82423	1.04159196913E-30	2.96677170189E-28	yes	up	0.19	3.7	3.55	5.69	0.18	1.9	1.28	1.74	10.64	1.7	0.07	0.08	0.08	0.05	0.22	0.09	0.13	0.04	0.09	0.68	3.057	0.153	GO:0016020;GO:0005230;GO:0004888	CC:membrane;MF:extracellular ligand-gated ion channel activity;MF:transmembrane signaling receptor activity;	------	------	------	------	ENOG4110QNP;ENOG410XQGR	S:Function unknown);U:Intracellular trafficking, secretion, and vesicular transport)	sp|P11230|ACHB_HUMAN;	Acetylcholine receptor subunit beta OS=Homo sapiens OX=9606 GN=CHRNB1 PE=1 SV=3;	PF02931	Neur_chan_LBD	Neurotransmitter-gated ion-channel ligand binding domain
TRINITY_DN1455_c0_g2	putative phosphatidate phosphatase [Papilio machaon])	6.707	2.74563	5.55717580599E-7	8.80191700468E-6	yes	up	26.17	196.94	584.86	67.14	32.31	103.63	121.36	42.69	55.88	138.82	35.35	26.94	1.3	18.06	45.24	23.2	3.03	10.01	26.32	87.02	136.98	27.647	GO:0006644;GO:0016020	BP:phospholipid metabolic process;CC:membrane;	K01080	PLPP1_2_3	map00565;map00564;map00561;map00600;map04975;map04072;map05231;map04666	Ether lipid metabolism);Glycerophospholipid metabolism);Glycerolipid metabolism);Sphingolipid metabolism);Fat digestion and absorption);Phospholipase D signaling pathway);Choline metabolism in cancer);Fc gamma R-mediated phagocytosis)	COG0671;ENOG4111NKF	I:Lipid transport and metabolism);	sp|Q9V576|WUN_DROME;	Putative phosphatidate phosphatase OS=Drosophila melanogaster OX=7227 GN=wun PE=1 SV=2;	PF01569	PAP2	PAP2 superfamily
TRINITY_DN1455_c1_g1		5.122	2.35672	0.00553039	0.0235764	yes	up	0	3.51	2.12	0.27	0	0.75	0	0.24	0	0.12	0.57	0.11	0	0.1	0.11	0.32	0.06	0.17	0.12	0.27	0.701	0.183	------	------	------	------	------	------	------	------	------	------	------	------	------
TRINITY_DN14561_c0_g1		0.281	-1.83039	0.00261426	0.0127711	yes	down	0	0.1	0.23	0.13	0	0	0	0.11	0.11	0.2	0.49	0.47	0.47	0.06	0.82	0.22	1.11	1.03	0.18	0.32	0.088	0.517	------	------	------	------	------	------	------	------	------	------	------	------	------
TRINITY_DN1457_c0_g1	PREDICTED: rhomboid-related protein 2 isoform X2 [Papilio xuthus])	0.303	-1.72442	8.603704314E-5	0.000726559	yes	down	0.03	0.99	1.14	1.56	0.27	0.33	1.36	0.19	0.21	0.07	2.66	2.24	6.31	1.95	1.32	3.69	5.26	19.29	0.55	1.45	0.615	4.472	GO:0016020;GO:0004252;GO:0005509	CC:membrane;MF:serine-type endopeptidase activity;MF:calcium ion binding;	K02857	RHBDL1_2_3	------	------	COG0705	S:Function unknown)	sp|Q9NX52|RHBL2_HUMAN;	Rhomboid-related protein 2 OS=Homo sapiens OX=9606 GN=RHBDL2 PE=1 SV=2;	PF01694;PF00036;PF13499;PF13405;PF13202;PF13833;PF12763	Rhomboid;EF-hand_1;EF-hand_7;EF-hand_6;EF-hand_5;EF-hand_8;EF-hand_4	Rhomboid family;EF hand;EF-hand domain pair;EF-hand domain;EF hand;EF-hand domain pair;Cytoskeletal-regulatory complex EF hand
TRINITY_DN1458_c0_g1	PREDICTED: glycerol-3-phosphate acyltransferase 1, mitochondrial-like isoform X1 [Papilio xuthus])	3.367	1.75148	2.69909665839E-5	0.00026999	yes	up	3.58	4.9	5.94	8.89	2.87	3.28	2.39	2.25	5.13	3.46	7.51	2.79	2.43	2.11	2.16	5.03	1.84	1.68	2.26	3.47	4.269	3.128	GO:0044255;GO:0016020;GO:0008374	BP:cellular lipid metabolic process;CC:membrane;MF:O-acyltransferase activity;	K00629	GPAT1_2	map00564;map00561	Glycerophospholipid metabolism);Glycerolipid metabolism)	COG2937	I:Lipid transport and metabolism)	sp|F1S5L4|GPAT1_PIG;	Glycerol-3-phosphate acyltransferase 1, mitochondrial OS=Sus scrofa OX=9823 GN=GPAM PE=2 SV=3;	PF19277;PF01553	GPAT_C;Acyltransferase	Glycerol-3-phosphate acyltransferase C-terminal region;Acyltransferase
TRINITY_DN1459_c0_g1	unnamed protein product [Diatraea saccharalis])	2.386	1.2543	0.000845863	0.00505323	yes	up	0.15	0.25	1.15	0.35	0.08	0.27	2.1	0.09	1.8	0.17	0.65	0.21	0.51	0.24	0.45	0.35	0.68	0.34	0.21	0.53	0.641	0.417	GO:0019509;GO:0019284;GO:0005737;GO:0005634;GO:0043716;GO:0043715;GO:0043874;GO:0000287	BP:L-methionine biosynthetic process from methylthioadenosine;BP:L-methionine biosynthetic process from S-adenosylmethionine;CC:cytoplasm;CC:nucleus;MF:2-hydroxy-3-keto-5-methylthiopentenyl-1-phosphate phosphatase activity;MF:2,3-diketo-5-methylthiopentyl-1-phosphate enolase activity;MF:acireductone synthase activity;MF:magnesium ion binding;	------	------	------	------	COG4229	C:Energy production and conversion)	sp|Q7Q9C0|ENOPH_ANOGA;	Enolase-phosphatase E1 OS=Anopheles gambiae OX=7165 GN=AGAP003331 PE=3 SV=5;	PF00702	Hydrolase	haloacid dehalogenase-like hydrolase
TRINITY_DN14609_c0_g1		0.23	-2.118	0.00711411	0.0288148	yes	down	0	0.1	0.11	0	0	0.45	0	0	0	0.06	0.13	0.27	0.79	0.11	0.5	0.31	1.32	0.37	0.34	0.41	0.072	0.455	------	------	------	------	------	------	------	------	------	------	------	------	------
TRINITY_DN14618_c0_g1		0.268	-1.90116	0.00601809	0.0252393	yes	down	0	0.16	0.17	0.07	0	0	0	0.04	0	0	0.03	0.19	0.45	0.05	0.38	0.23	0.34	0.36	0.1	0.27	0.044	0.24	------	------	------	------	------	------	------	------	------	------	------	------	------
TRINITY_DN1462_c0_g1	hypothetical protein MSG28_012019 [Choristoneura fumiferana])	402.225	8.65186	1.65178670174E-30	4.6263792538E-28	yes	up	0.35	4.28	9.28	6.26	0.06	8.67	5.51	0.86	146.89	1.1	0.02	0.04	0.04	0	0	0	0	0	0.01	0.03	18.326	0.014	GO:0007218;GO:0005576	BP:neuropeptide signaling pathway;CC:extracellular region;	------	------	------	------	ENOG410XYA8	S:Function unknown)	sp|C0HKW2|TACHY_AGRIP;	Tachykinins OS=Agrotis ipsilon OX=56364 PE=1 SV=1;	------	------	------
TRINITY_DN14634_c0_g1	cuticle protein 67-like [Ostrinia furnacalis])	0.09	-3.46622	4.53936274337E-8	9.29159450697E-7	yes	down	9.89	14.66	12.76	20.31	15.24	6.36	19.38	34.63	15.33	17.05	76.43	86.68	377.25	438.62	79.75	203.96	1473.53	373.05	1036.03	263.67	16.561	440.897	------	------	------	------	------	------	------	------	------	------	------	------	------
TRINITY_DN1463_c0_g1	LIM/homeobox protein Lhx5 isoform X3 [Nymphalis io])	0.038	-4.71751	1.23765557931E-21	1.7776753855E-19	yes	down	0	0.01	0.17	0.05	0	0.14	0.01	0	0.03	0.02	1.34	1.03	2.36	1.47	0.61	1.62	5.74	3.15	0.36	2.15	0.043	1.983	GO:0005634;GO:0046872;GO:0000981;GO:0003677	CC:nucleus;MF:metal ion binding;MF:RNA polymerase II transcription factor activity, sequence-specific DNA binding;MF:DNA binding;	K09372	LHX1	------	------	ENOG410YIJ3	K:Transcription)	sp|P29674|LHX1_XENLA;	LIM/homeobox protein Lhx1 OS=Xenopus laevis OX=8355 GN=lhx1 PE=1 SV=1;	PF00412;PF00046;PF05920	LIM;Homeodomain;Homeobox_KN	LIM domain;Homeodomain;Homeobox KN domain
TRINITY_DN14640_c0_g1	chemosensory protein [Histia rhodope])	0.123	-3.02806	0.000577376	0.0036767	yes	down	0	0	0	0	0	0	0	0	0	0	0.4	0.34	0.7	0.3	0.11	0.27	0.93	0.23	0.16	1.01	0	0.445	------	------	------	------	------	------	ENOG4111U5H;ENOG410YU7V	S:Function unknown);	sp|E0X9F6|THAP1_THAPI;	Allergen Tha p 1 OS=Thaumetopoea pityocampa OX=208016 PE=1 SV=1;	PF03392	OS-D	Insect pheromone-binding family, A10/OS-D
TRINITY_DN1464_c0_g1	semaphorin-1A [Pectinophora gossypiella])	0.442	-1.1784	1.469889747E-5	0.000160039	yes	down	0.03	0.47	0.92	0.36	0.06	0.28	0.85	0.08	0.43	0.13	1.18	0.63	2.21	0.59	0.63	1.18	4.32	1.83	0.48	0.87	0.361	1.392	GO:0007399;GO:0016020;GO:0030215	BP:nervous system development;CC:membrane;MF:semaphorin receptor binding;	K06842	SEMA6	map04360	Axon guidance)	ENOG410XQZC	S:Function unknown)	sp|Q26473|SEM1A_SCHAM;	Semaphorin-1A OS=Schistocerca americana OX=7009 GN=SEMA-1A PE=1 SV=1;	PF01403;PF01437	Sema;PSI	Sema domain;Plexin repeat
TRINITY_DN14686_c0_g1	hypothetical protein PYW08_003173 [Mythimna loreyi])	0.407	-1.29816	3.86810535022E-12	1.84145921843E-10	yes	down	0.13	0.86	2.34	0.58	0.32	0.63	0.7	0.27	0.93	0.15	3.83	2.11	4.34	1.36	1.43	2.89	5.5	5.8	0.78	3.21	0.691	3.125	GO:0071586;GO:0005789;GO:0046872;GO:0004222	BP:CAAX-box protein processing;CC:endoplasmic reticulum membrane;MF:metal ion binding;MF:metalloendopeptidase activity;	K06013	STE24	map00900	Terpenoid backbone biosynthesis)	COG0501	O:Posttranslational modification, protein turnover, chaperones)	sp|O75844|FACE1_HUMAN;	CAAX prenyl protease 1 homolog OS=Homo sapiens OX=9606 GN=ZMPSTE24 PE=1 SV=2;	PF16491;PF01435	Peptidase_M48_N;Peptidase_M48	CAAX prenyl protease N-terminal, five membrane helices;Peptidase family M48
TRINITY_DN14687_c0_g3	hypothetical protein SFRURICE_007935, partial [Spodoptera frugiperda])	0.034	-4.89075	8.61865409297E-11	3.1304796189E-9	yes	down	0	0.02	0	0	0	0	0	0	0	0	0.5	0.12	0.38	0.08	0.14	0.23	0.41	0.21	0.09	0.06	0.002	0.222	GO:0048856;GO:0045944;GO:0046983	BP:anatomical structure development;BP:positive regulation of transcription from RNA polymerase II promoter;MF:protein dimerization activity;	K26457	NPAS4	------	------	ENOG4110GBU	K:Transcription)	sp|G5EFL9|NPASH_CAEEL;	PAS domain-containing protein cky-1 OS=Caenorhabditis elegans OX=6239 GN=cky-1 PE=1 SV=1;	PF14598;PF08447	PAS_11;PAS_3	PAS domain;PAS fold
TRINITY_DN146_c0_g1	UDP-xylose and UDP-N-acetylglucosamine transporter [Ostrinia furnacalis])	0.409	-1.28987	5.19389005059E-6	6.49913047656E-5	yes	down	0.09	0.51	1.86	1.34	0.17	0.64	0.51	0.16	0.67	0.12	5.37	1.66	2.45	1.15	0.67	3.51	5.22	4.03	0.44	3.23	0.607	2.773	GO:0055085;GO:0016020;GO:0012505	BP:transmembrane transport;CC:membrane;CC:endomembrane system;	K15278	SLC35B4, YEA4	------	------	ENOG410XQ16	U:Intracellular trafficking, secretion, and vesicular transport)	sp|Q7ZW46|S35B4_DANRE;	UDP-xylose and UDP-N-acetylglucosamine transporter OS=Danio rerio OX=7955 GN=slc35b4 PE=2 SV=1;	PF08449;PF03151	UAA;TPT	UAA transporter family;Triose-phosphate Transporter family
TRINITY_DN14717_c0_g1	ADP-ribosylation factor-related protein 1 [Bombyx mori])	2.025	1.01823	5.16318992306E-6	6.48001543368E-5	yes	up	0.5	8.07	17.44	4.99	1.06	3.49	2.3	2.04	5.61	3.07	5.14	3.62	4.24	2.73	2.21	4.74	3.6	6.05	0.77	6.41	4.857	3.951	GO:0051649;GO:0016192;GO:0003924;GO:0005525	BP:establishment of localization in cell;BP:vesicle-mediated transport;MF:GTPase activity;MF:GTP binding;	K07952	ARFRP1	------	------	ENOG410ZMDV	S:Function unknown)	sp|Q32LJ2|ARFRP_BOVIN;	ADP-ribosylation factor-related protein 1 OS=Bos taurus OX=9913 GN=ARFRP1 PE=2 SV=1;	PF00025;PF08477;PF00071;PF00503;PF04670;PF01926;PF09439;PF00009	Arf;Roc;Ras;G-alpha;Gtr1_RagA;MMR_HSR1;SRPRB;GTP_EFTU	ADP-ribosylation factor family;Ras of Complex, Roc, domain of DAPkinase;Ras family;G-protein alpha subunit;Gtr1/RagA G protein conserved region;50S ribosome-binding GTPase;Signal recognition particle receptor beta subunit;Elongation factor Tu GTP binding domain
TRINITY_DN1473_c0_g1	uncharacterized protein LOC115440590 isoform X2 [Manduca sexta])	7.223	2.85255	1.21788922529E-16	1.08865044846E-14	yes	up	103.55	450.09	1042.48	373.5	88.01	221.91	991.39	168.27	1397.76	315.25	171.55	74.71	64.74	64.01	142.5	118.9	55.47	62.08	79.66	206.29	515.221	103.991	GO:0006629;GO:0006665;GO:0005737;GO:0005764;GO:0005576	BP:lipid metabolic process;BP:sphingolipid metabolic process;CC:cytoplasm;CC:lysosome;CC:extracellular region;	K12382	PSAP, SGP1	map00600;map04142	Sphingolipid metabolism);Lysosome)	ENOG410XSI5	O:Posttranslational modification, protein turnover, chaperones)	sp|P07602|SAP_HUMAN;	Prosaposin OS=Homo sapiens OX=9606 GN=PSAP PE=1 SV=2;	PF03489;PF05184;PF20825;PF02199	SapB_2;SapB_1;Saposin;SapA	Saposin-like type B, region 2;Saposin-like type B, region 1;Saposin-like domain;Saposin A-type domain
TRINITY_DN14743_c0_g1		0.401	-1.31904	0.00232109	0.0115676	yes	down	0	0.15	1.22	0.32	0	0.11	0.35	0.16	0.24	0.11	0.73	0.26	1.36	1.02	0.47	0.68	2.94	1.34	0.45	0.72	0.266	0.997	------	------	------	------	------	------	------	------	------	------	------	------	------
TRINITY_DN14750_c0_g1	hypothetical protein EgrG_000335800 [Echinococcus granulosus])	33.757	5.07714	1.85233650267E-5	0.000195408	yes	up	0.1	0.67	0	0.48	0.27	0.17	0	0.17	0	0.35	0	0	0	0	0	0	0	0	0	0.07	0.221	0.007	GO:0043457	BP:regulation of cellular respiration;	------	------	------	------	ENOG410ZRFR;ENOG410XWUN	S:Function unknown);	------	------	------	------	------
TRINITY_DN14784_c0_g2	unnamed protein product [Diatraea saccharalis])	2.631	1.39557	0.000477539	0.00312201	yes	up	5.74	17.06	22.98	39.46	20.12	21.31	5.33	20.1	21.91	20.73	26.57	10.76	16.7	16.05	9.39	20.88	20.32	29.56	13.85	24.04	19.474	18.812	GO:0005789	CC:endoplasmic reticulum membrane;	K13250	SSR2	map04141	Protein processing in endoplasmic reticulum)	ENOG4111KGI	U:Intracellular trafficking, secretion, and vesicular transport)	sp|P23438|SSRB_CANLF;	Translocon-associated protein subunit beta OS=Canis lupus familiaris OX=9615 GN=SSR2 PE=1 SV=1;	PF05753	TRAP_beta	Translocon-associated protein beta (TRAPB)
TRINITY_DN14784_c0_g3	uncharacterized protein LOC126379511 [Pectinophora gossypiella])	0.106	-3.2351	8.90169913439E-8	1.70959957493E-6	yes	down	0.02	0.6	0.79	0.8	0	0.63	0	0.44	0.05	0.12	11.96	3.14	8.76	6.16	0.77	8.92	16.07	8.29	0.97	2.28	0.345	6.732	------	------	------	------	------	------	ENOG4110362	O:Posttranslational modification, protein turnover, chaperones)	------	------	PF17820	PDZ_6	PDZ domain
TRINITY_DN1478_c0_g1		0.441	-1.18185	5.8597524997E-5	0.00052185	yes	down	0.13	2.04	6.43	3.05	0.1	1.7	1.72	0.26	2.47	0.57	9.3	4.56	6.71	3.8	1.48	6.12	11.87	10.69	1.31	6.16	1.847	6.2	------	------	------	------	------	------	------	------	------	------	------	------	------
TRINITY_DN1478_c0_g2		0.376	-1.4122	0.0060403	0.0253135	yes	down	0.03	0.2	1.06	0	0.03	0.34	0	0.07	0.21	0	1.37	0.86	0.94	0.4	0.63	0.48	0.99	1.58	0.13	0.28	0.194	0.766	------	------	------	------	------	------	------	------	------	------	------	------	------
TRINITY_DN14793_c0_g1		0.075	-3.74127	0.0108072	0.0403217	yes	down	0	0	0	0	0	0	0	0	0	0	0.07	0.03	0.1	0	0.22	0.15	0	0.1	0.44	0	0	0.111	------	------	------	------	------	------	------	------	------	------	------	------	------
TRINITY_DN1480_c2_g1		119.155	6.89669	5.2617641744E-12	2.44265046825E-10	yes	up	0.03	0.57	15.22	0.07	0.29	0.03	6.76	0.04	6.68	0.3	0.07	0	0	0	0.09	0.04	0.07	0	0	0	2.999	0.027	------	------	------	------	------	------	------	------	------	------	------	------	------
TRINITY_DN14821_c0_g1	elongation of very long chain fatty acids protein 4-like [Ostrinia furnacalis])	78.989	6.30357	1.97199809858E-7	3.46284514593E-6	yes	up	0	0.86	2.12	0.08	0	0.04	0.36	0.1	1.54	0	0	0	0	0	0	0	0	0	0	0	0.51	0	GO:0006633;GO:0016020;GO:0009922	BP:fatty acid biosynthetic process;CC:membrane;MF:fatty acid elongase activity;	------	------	------	------	ENOG410XRWT	I:Lipid transport and metabolism)	sp|Q9VHX7|ELOV7_DROME;	Elongation of very long chain fatty acids protein 7 OS=Drosophila melanogaster OX=7227 GN=Elovl7 PE=2 SV=2;	PF01151	ELO	GNS1/SUR4 family
TRINITY_DN1483_c0_g1	unnamed protein product [Parnassius apollo])	2.504	1.32429	1.21627574929E-7	2.25352965456E-6	yes	up	2.39	6.32	10.68	7.01	1.97	3.11	10.63	3.87	10.97	5.87	5.88	4.1	4.95	4.45	4.2	5.07	5.52	5.62	2.7	7.15	6.282	4.964	GO:0031124;GO:0005848	BP:mRNA 3'-end processing;CC:mRNA cleavage stimulating factor complex;	K14406	CSTF1	map03015	mRNA surveillance pathway)	ENOG410XPWJ;ENOG410ZKGU	A:RNA processing and modification);S:Function unknown)	sp|Q05048|CSTF1_HUMAN;	Cleavage stimulation factor subunit 1 OS=Homo sapiens OX=9606 GN=CSTF1 PE=1 SV=1;	PF00400;PF16699;PF12894;PF20426;PF08662;PF16529;PF21029	WD40;CSTF1_dimer;ANAPC4_WD40;NBCH_WD40;eIF2A;Ge1_WD40;RMC1_N	WD domain, G-beta repeat;Cleavage stimulation factor subunit 1, dimerisation domain;Anaphase-promoting complex subunit 4 WD40 domain;Neurobeachin beta propeller domain;Eukaryotic translation initiation factor eIF2A;WD40 region of Ge1, enhancer of mRNA-decapping protein;Regulator of MON1-CCZ1 complex, N-terminal
TRINITY_DN14851_c0_g1	unnamed protein product, partial [Brenthis ino])	33.087	5.04818	3.04511175707E-14	1.9852921823E-12	yes	up	0.12	0.73	1.48	1.18	0.03	0.23	0.03	0.02	1.61	0.19	0.08	0.02	0.01	0.01	0	0.02	0	0.06	0.01	0.01	0.562	0.022	GO:0016020;GO:0005230;GO:0004888	CC:membrane;MF:extracellular ligand-gated ion channel activity;MF:transmembrane signaling receptor activity;	------	------	------	------	ENOG410XQGR;COG4886	U:Intracellular trafficking, secretion, and vesicular transport);S:Function unknown)	------	------	PF12248;PF02931	Methyltransf_FA;Neur_chan_LBD	Farnesoic acid 0-methyl transferase;Neurotransmitter-gated ion-channel ligand binding domain
TRINITY_DN14851_c0_g2	ionotropic glutamate receptor 8, partial [Achelura yunnanensis])	12.298	3.62038	3.14992337995E-7	5.30937436309E-6	yes	up	0.05	0.42	1.1	1.91	0.19	0.3	0.05	0.08	0.22	0.34	0.06	0.11	0	0.01	0.12	0.05	0	0.01	0.09	0.04	0.466	0.049	GO:0045211;GO:0004970	CC:postsynaptic membrane;MF:ionotropic glutamate receptor activity;	K05210	GRIN2B	map04015;map04014;map05322;map05010;map05033;map05022;map04024;map04713;map04080;map04720;map04020;map05017;map05014;map04728;map05034;map05016;map04724;map05030;map05031;map05020	Rap1 signaling pathway);Ras signaling pathway);Systemic lupus erythematosus);Alzheimer disease);Nicotine addiction);Pathways of neurodegeneration - multiple diseases);cAMP signaling pathway);Circadian entrainment);Neuroactive ligand-receptor interaction);Long-term potentiation);Calcium signaling pathway);Spinocerebellar ataxia);Amyotrophic lateral sclerosis);Dopaminergic synapse);Alcoholism);Hunt…	ENOG410XNUR	U:Intracellular trafficking, secretion, and vesicular transport)	sp|A7XY94|NMDE2_XENLA;	Glutamate receptor ionotropic, NMDA 2B OS=Xenopus laevis OX=8355 GN=grin2b PE=1 SV=1;	PF00060;PF10613;PF00497;PF01094	Lig_chan;Lig_chan-Glu_bd;SBP_bac_3;ANF_receptor	Ligand-gated ion channel;Ligated ion channel L-glutamate- and glycine-binding site;Bacterial extracellular solute-binding proteins, family 3;Receptor family ligand binding region
TRINITY_DN14869_c0_g2	xanthine dehydrogenase [Manduca sexta])	4.056	2.01995	7.30217573938E-6	8.71541642758E-5	yes	up	0.19	4.31	4.99	2.04	0.44	3.74	2.56	0.56	9.67	1.89	1.3	0.63	0.23	0.96	0.45	0.84	0.9	0.81	1.5	1.96	3.039	0.958	GO:0005777;GO:0043546;GO:0051537;GO:0030151;GO:0004854;GO:0005506;GO:0071949	CC:peroxisome;MF:molybdopterin cofactor binding;MF:2 iron, 2 sulfur cluster binding;MF:molybdenum ion binding;MF:xanthine dehydrogenase activity;MF:iron ion binding;MF:FAD binding;	K00106	XDH	map01232;map04146;map00983;map00230;map00232	Nucleotide metabolism);Peroxisome);Drug metabolism - other enzymes);Purine metabolism);Caffeine metabolism)	COG4630	F:Nucleotide transport and metabolism)	sp|P08793|XDH_CALVI;	Xanthine dehydrogenase OS=Calliphora vicina OX=7373 GN=XDH PE=2 SV=1;	PF20256;PF02738;PF00941;PF01315;PF03450;PF01799;PF00111	MoCoBD_2;MoCoBD_1;FAD_binding_5;Ald_Xan_dh_C;CO_deh_flav_C;Fer2_2;Fer2	Molybdopterin cofactor-binding domain;Molybdopterin cofactor-binding domain;FAD binding domain in molybdopterin dehydrogenase;Aldehyde oxidase and xanthine dehydrogenase, a/b hammerhead domain;CO dehydrogenase flavoprotein C-terminal domain;[2Fe-2S] binding domain;2Fe-2S iron-sulfur cluster binding domain
TRINITY_DN1488_c0_g2	unnamed protein product [Euphydryas editha])	5.049	2.3361	1.77080640663E-8	3.92073803207E-7	yes	up	4.76	11.64	26.33	22.34	13.26	11.51	26.95	13.79	47.81	15.65	10.15	4.89	3.87	5.87	6.22	7.73	3.28	4.18	7.87	9.97	19.404	6.403	GO:0016043;GO:0016020;GO:0005783;GO:0005548;GO:0008289	BP:cellular component organization;CC:membrane;CC:endoplasmic reticulum;MF:phospholipid transporter activity;MF:lipid binding;	K14463	MTTP, MTP	map04975	Fat digestion and absorption)	ENOG410YKCW	U:Intracellular trafficking, secretion, and vesicular transport)	sp|Q9VIH3|MTP_DROME;	Microsomal triacylglycerol transfer protein OS=Drosophila melanogaster OX=7227 GN=Mtp PE=1 SV=2;	PF01347;PF19444	Vitellogenin_N;MTP_lip_bd	Lipoprotein amino terminal region;MTP large subunit, lipid-binding domain
TRINITY_DN14891_c0_g2		0.122	-3.03508	0.00448155	0.0198399	yes	down	0	0	0	0	0	0	0	0	0	0	0.07	0.06	0.67	0.1	0.35	0.14	0.54	0.36	0.04	0	0	0.233	------	------	------	------	------	------	------	------	------	------	------	------	------
TRINITY_DN14897_c0_g3	unnamed protein product [Diatraea saccharalis])	14.013	3.8087	8.80519731051E-5	0.000739857	yes	up	0.03	0.38	0.28	0.05	0.09	0.19	0.18	0	0.96	0	0	0	0	0	0	0	0.05	0	0.06	0.11	0.216	0.022	GO:1990504;GO:0015031;GO:0016079;GO:0098793;GO:0031410	BP:dense core granule exocytosis;BP:protein transport;BP:synaptic vesicle exocytosis;CC:presynapse;CC:cytoplasmic vesicle;	K19933	CADPS	------	------	ENOG410Y0FD	U:Intracellular trafficking, secretion, and vesicular transport)	sp|Q9NHE5|CAPS_DROME;	Calcium-dependent secretion activator OS=Drosophila melanogaster OX=7227 GN=Cadps PE=1 SV=3;	PF06292	MUN	MUN domain
TRINITY_DN148_c0_g2		0.328	-1.607	0.000394287	0.00265997	yes	down	0	0.07	0.07	0.06	0.01	0.01	0	0	0.05	0.05	0.23	0.09	0.17	0.08	0.18	0.18	0.3	2.58	0.09	0.12	0.032	0.402	------	------	------	------	------	------	------	------	------	------	------	------	------
TRINITY_DN1490_c0_g1		4.089	2.0317	1.18577766598E-8	2.73346964017E-7	yes	up	140.21	307.91	671.01	273.44	92.62	203.35	415.68	152.17	539.73	282.52	129.19	115.01	92.33	151.64	255.69	122.58	74.11	114.16	87.81	171.05	307.864	131.357	------	------	------	------	------	------	------	------	------	------	------	------	------
TRINITY_DN1492_c0_g1	odorant binding protein, partial [Histia rhodope])	2.253	1.17193	0.00366469	0.0168465	yes	up	0.23	26	61.27	5.33	0.64	6.83	4.14	0.49	46.39	1.75	8.99	4.17	10.11	9.23	10.15	15.84	17.16	9.9	0.26	20.25	15.307	10.606	GO:0016020	CC:membrane;	------	------	------	------	ENOG411153N;ENOG4110RM9;ENOG4110S2Y;ENOG4111AYI	S:Function unknown);G:Carbohydrate transport and metabolism);G:Carbohydrate transport and metabolism)	sp|Q95VP3|GOBP1_EPIPO;	General odorant-binding protein 1 OS=Epiphyas postvittana OX=65032 PE=1 SV=1;	PF01395	PBP_GOBP	PBP/GOBP family
TRINITY_DN14938_c0_g1	ecdysone 20-monooxygenase [Ostrinia furnacalis])	2.889	1.53061	0.000184241	0.00139216	yes	up	0.56	6.15	3.11	1.15	0.29	1.3	0.82	0.34	5.84	0.38	1.44	0.92	0.75	1.26	0.3	1.15	1.86	0.71	0.26	2.89	1.994	1.154	GO:0016020;GO:0005506;GO:0016705;GO:0004497;GO:0020037	CC:membrane;MF:iron ion binding;MF:oxidoreductase activity, acting on paired donors, with incorporation or reduction of molecular oxygen;MF:monooxygenase activity;MF:heme binding;	K10723	SHD, CYP314A1	map00981	Insect hormone biosynthesis)	COG2124	Q:Secondary metabolites biosynthesis, transport and catabolism)	sp|Q9VUF8|CP314_DROME;	Ecdysone 20-monooxygenase OS=Drosophila melanogaster OX=7227 GN=shd PE=1 SV=3;	PF00067	p450	Cytochrome P450
TRINITY_DN1494_c0_g1	hypothetical protein evm_004029 [Chilo suppressalis])	2.236	1.16099	0.00538152	0.0230529	yes	up	1193.1	1294.65	1747.73	2027.81	1503.45	1004.13	3118.86	1241.74	3016.98	1287.45	2392.39	1096.4	1361.58	1718.64	2830.59	2209.82	1261.73	1478.51	1463.27	2014.48	1743.59	1782.74	GO:0006412;GO:1990904;GO:0005840;GO:0003735	BP:translation;CC:ribonucleoprotein complex;CC:ribosome;MF:structural constituent of ribosome;	K02966;K24498	RP-S19e, RPS19;SORL1	map03010;map05171	Ribosome);Coronavirus disease - COVID-19)	COG2238	J:Translation, ribosomal structure and biogenesis)	sp|P39018|RS19A_DROME;	Small ribosomal subunit protein eS19A OS=Drosophila melanogaster OX=7227 GN=RpS19a PE=1 SV=3;	PF01090	Ribosomal_S19e	Ribosomal protein S19e
TRINITY_DN14959_c0_g1	jg2692 [Pararge aegeria aegeria])	3.221	1.68744	8.62035284937E-5	0.000727234	yes	up	0.08	4.43	5.91	0.51	0.16	0.69	0.32	0.19	0.58	0.21	0.61	0.56	0.88	0.29	0.18	0.57	0.53	0.89	0.08	0.74	1.308	0.533	------	------	------	------	------	------	ENOG410Y65V;ENOG4111HHG	S:Function unknown);	------	------	------	------	------
TRINITY_DN14980_c0_g1	PREDICTED: gamma-butyrobetaine dioxygenase [Amyelois transitella])	5.571	2.47782	2.84870503469E-8	6.08290827293E-7	yes	up	0.04	4.42	3.56	2.53	0.81	2.49	1.9	0.4	11.5	1.04	1.47	0.58	0.49	0.31	0.21	0.84	0.65	1.01	0.24	2.69	2.869	0.849	GO:0045329;GO:0046872;GO:0051213	BP:carnitine biosynthetic process;MF:metal ion binding;MF:dioxygenase activity;	K00471	BBOX1	map00310	Lysine degradation)	COG2041;COG2175	S:Function unknown);Q:Secondary metabolites biosynthesis, transport and catabolism)	sp|Q9QZU7|BODG_RAT;	Gamma-butyrobetaine dioxygenase OS=Rattus norvegicus OX=10116 GN=Bbox1 PE=1 SV=1;	PF02668;PF06155	TauD;GBBH-like_N	Taurine catabolism dioxygenase TauD, TfdA family;Gamma-butyrobetaine hydroxylase-like, N-terminal
TRINITY_DN14980_c0_g2		12.59	3.65418	9.34516302455E-5	0.000778995	yes	up	0	0	0.5	0.71	0.04	0	0.36	0.02	2.01	0.04	0.09	0.06	0	0	0	0.02	0.05	0.02	0.04	0.05	0.368	0.033	------	------	------	------	------	------	------	------	------	------	------	------	------
TRINITY_DN14980_c1_g1		26.822	4.74534	0.000227388	0.00166602	yes	up	0	0.11	0	0.19	0.05	0.17	0.11	0.18	2.57	0	0	0	0	0	0	0.09	0	0	0	0	0.338	0.009	------	------	------	------	------	------	------	------	------	------	------	------	------
TRINITY_DN14991_c0_g1	uncharacterized protein LOC113517672 isoform X2 [Galleria mellonella])	16.578	4.05122	0.00408269	0.0183546	yes	up	0	0.06	0.78	0.02	0	0.01	0.12	0.01	3.78	0	0	0	0	0	0	0	0	0	0	0.05	0.478	0.005	------	------	------	------	------	------	ENOG4110R46;ENOG4111K05	S:Function unknown);	------	------	------	------	------
TRINITY_DN14998_c0_g2		2.856	1.51397	0.000408282	0.00273245	yes	up	0	0.79	3.36	0.58	0.15	0.97	0.2	0.3	1.63	0.08	0.64	0.33	0.19	0.26	0.26	0.61	0.38	0.3	0.13	0.82	0.806	0.392	------	------	------	------	------	------	------	------	------	------	------	------	------
TRINITY_DN15005_c0_g1		0.187	-2.41518	0.00281403	0.0135229	yes	down	0	0.15	0.16	0	0.14	0	0	0	0	0	0.36	0.62	0.86	0.18	0	0.62	1.47	0.53	0.29	0.79	0.045	0.572	------	------	------	------	------	------	------	------	------	------	------	------	------
TRINITY_DN1501_c0_g1	nucleolar complex protein 4 homolog A isoform X1 [Hyposmocoma kahamanoa])	0.429	-1.22182	5.95119685632E-12	2.71765932528E-10	yes	down	0.26	3.93	8.23	3.2	0.44	2.05	2.27	0.95	2.89	1.08	9.73	7.99	14.26	6.37	3.96	9.29	18.56	14.84	1.82	12.63	2.53	9.945	GO:0042254;GO:0043231	BP:ribosome biogenesis;CC:intracellular membrane-bounded organelle;	K14771	NOC4, UTP19	------	------	ENOG410YJPG	S:Function unknown)	sp|Q6NRQ2|NOC41_XENLA;	Nucleolar complex protein 4 homolog A OS=Xenopus laevis OX=8355 GN=noc4l-a PE=2 SV=1;	PF03914	CBF	CBF/Mak21 family
TRINITY_DN15035_c0_g1		0.371	-1.43059	1.71170926319E-6	2.41522033316E-5	yes	down	0.05	0.42	0.84	0.12	0.03	0.28	0.08	0.09	0.38	0.04	1.35	0.52	1.21	0.45	0.78	1.15	1.92	2.19	0.34	0.64	0.233	1.055	------	------	------	------	------	------	------	------	------	------	------	------	------
TRINITY_DN15059_c0_g1	serine/threonine-protein kinase polo [Melitaea cinxia])	3.095	1.63004	0.000218826	0.0016143	yes	up	0.39	0.52	1.04	0.86	0.04	0.13	0.83	0.02	0.48	0.25	0.56	0.24	0.16	0.18	0.18	0.26	0.7	0.31	0.13	0.36	0.456	0.308	GO:0016310;GO:0004674;GO:0005524	BP:phosphorylation;MF:protein serine/threonine kinase activity;MF:ATP binding;	K06631	PLK1	map04110;map04914;map04068;map04114	Cell cycle);Progesterone-mediated oocyte maturation);FoxO signaling pathway);Oocyte meiosis)	ENOG410XQBP	T:Signal transduction mechanisms)	sp|P52304|POLO_DROME;	Serine/threonine-protein kinase polo OS=Drosophila melanogaster OX=7227 GN=polo PE=1 SV=2;	PF00069;PF00659;PF07714;PF14531;PF17667	Pkinase;POLO_box;PK_Tyr_Ser-Thr;Kinase-like;Pkinase_fungal	Protein kinase domain;POLO box duplicated region;Protein tyrosine and serine/threonine kinase;Kinase-like;Fungal protein kinase
TRINITY_DN1505_c0_g1	LOW QUALITY PROTEIN: protein O-mannosyl-transferase Tmtc3 [Manduca sexta])	0.439	-1.18858	1.3360980223E-10	4.7096193056E-9	yes	down	0.12	0.65	2.12	0.3	0.16	0.21	0.82	0.27	0.73	0.19	2.31	1.65	3.48	1.51	1.17	2.37	3.38	2.28	0.54	2.31	0.557	2.1	------	------	K23424	TMTC	------	------	COG0457	S:Function unknown)	sp|Q7K4B6|TMTC3_DROME;	Protein O-mannosyl-transferase Tmtc3 OS=Drosophila melanogaster OX=7227 GN=Tmtc3 PE=2 SV=1;	PF13181;PF07719;PF00515;PF13431;PF14559;PF13414;PF08409;PF13432;PF13424;PF13428;PF13371;PF12895;PF13374;PF13231;PF08631	TPR_8;TPR_2;TPR_1;TPR_17;TPR_19;TPR_11;TMTC_DUF1736;TPR_16;TPR_12;TPR_14;TPR_9;ANAPC3;TPR_10;PMT_2;SPO22	Tetratricopeptide repeat;Tetratricopeptide repeat;Tetratricopeptide repeat;Tetratricopeptide repeat;Tetratricopeptide repeat;TPR repeat;Protein O-mannosyl-transferase TMTC, DUF1736;Tetratricopeptide repeat;Tetratricopeptide repeat;Tetratricopeptide repeat;Tetratricopeptide repeat;Anaphase-promoting complex, cyclosome, subunit 3;Tetratricopeptide repeat;Dolichyl-phosphate-mannose-protein mannosylt…
TRINITY_DN15062_c0_g1	calexcitin-2-like [Galleria mellonella])	84.68	6.40395	2.84318357481E-6	3.77406792849E-5	yes	up	0	0.04	0.3	0.07	0	0	0.95	0.17	5	0.12	0	0	0	0	0	0	0	0.09	0	0	0.665	0.009	GO:0005509	MF:calcium ion binding;	------	------	------	------	ENOG4111I7F	S:Function unknown)	sp|P45961|CEX2_CAEEL;	Calexcitin-2 OS=Caenorhabditis elegans OX=6239 GN=cex-2 PE=2 SV=3;	------	------	------
TRINITY_DN15069_c0_g1	unnamed protein product, partial [Iphiclides podalirius])	2.074	1.05219	0.00508908	0.0220247	yes	up	1.34	1.83	6.02	5.79	1.54	1.31	6.33	1.6	7.54	1.68	4.1	1.78	2.01	1.74	4.52	2.92	2.47	1.75	3.05	3.4	3.498	2.774	GO:0006611;GO:0031267;GO:0005049	BP:protein export from nucleus;MF:small GTPase binding;MF:nuclear export signal receptor activity;	K14289	XPO5	map03013	Nucleocytoplasmic transport)	COG5101	U:Intracellular trafficking, secretion, and vesicular transport)	sp|Q9HAV4|XPO5_HUMAN;	Exportin-5 OS=Homo sapiens OX=9606 GN=XPO5 PE=1 SV=1;	PF19273;PF08389;PF03810	Exportin-5;Xpo1;IBN_N	Exportin-5 family;Exportin 1-like protein;Importin-beta N-terminal domain
TRINITY_DN15074_c0_g1	PREDICTED: pre-mRNA-splicing factor CWC25 homolog isoform X1 [Amyelois transitella])	2.173	1.11998	0.0140313	0.0497355	yes	up	0.08	0.4	0.64	0.21	0.11	0.24	1.07	0.04	0.33	0.03	0.25	0.09	0.21	0.16	0.35	0.2	0.1	0.35	0.23	0.11	0.315	0.205	GO:0006397;GO:0005634	BP:mRNA processing;CC:nucleus;	------	------	------	------	ENOG410XSTA	S:Function unknown)	sp|Q9DBF7|CWC25_MOUSE;	Pre-mRNA-splicing factor CWC25 homolog OS=Mus musculus OX=10090 GN=Cwc25 PE=2 SV=2;	PF12542	CWC25	Pre-mRNA splicing factor
TRINITY_DN15077_c0_g1	PREDICTED: 50S ribosomal protein L13 isoform X1 [Amyelois transitella])	8.788	3.13553	2.20986260575E-7	3.83644019521E-6	yes	up	27.93	74.14	59.28	481.85	90.18	238.61	193.45	49.4	77.43	208.05	123.9	22.1	0.82	46.33	4.86	69.57	5.74	17.25	20.42	61.9	150.032	37.289	GO:0006412;GO:1990904;GO:0005840;GO:0003735	BP:translation;CC:ribonucleoprotein complex;CC:ribosome;MF:structural constituent of ribosome;	K02871	RP-L13, MRPL13, rplM	map03010	Ribosome)	COG0102;COG0308	J:Translation, ribosomal structure and biogenesis);E:Amino acid transport and metabolism)	sp|Q9VJ38|RM13_DROME;	Large ribosomal subunit protein uL13m OS=Drosophila melanogaster OX=7227 GN=mRpL13 PE=2 SV=2;	PF00572	Ribosomal_L13	Ribosomal protein L13
TRINITY_DN1507_c0_g1		5.425	2.43974	0.000214422	0.00158459	yes	up	44.65	92.44	54.12	245.69	98.51	613.26	52.35	288.36	81.67	206.32	204	80.6	1.55	138.58	25.85	107.62	13.9	125.63	41.8	131.85	177.737	87.138	------	------	------	------	------	------	------	------	------	------	PF01826	TIL	Trypsin Inhibitor like cysteine rich domain
TRINITY_DN1508_c0_g1		0.463	-1.11154	0.00294739	0.0140235	yes	down	0.15	2.09	5.29	0.29	0.08	0.42	0.64	0.6	1.22	0.54	4.05	2.51	5.97	3.09	1.61	3.26	6.27	1.48	1.57	5.07	1.132	3.488	------	------	------	------	------	------	------	------	------	------	------	------	------
TRINITY_DN1508_c0_g2		0.349	-1.51954	0.000238865	0.00173321	yes	down	0	0.86	2.79	0.72	0	0.79	0.58	0.11	0.23	0.17	2.94	2.62	4.71	0.91	1.43	2.31	2.82	4.82	0.5	4.36	0.625	2.742	------	------	------	------	------	------	------	------	------	------	------	------	------
TRINITY_DN1509_c0_g1	uncharacterized protein LOC114365184 [Ostrinia furnacalis])	7.194	2.84673	8.66864175436E-9	2.05178203777E-7	yes	up	6.7	22.53	76.44	22.72	3.51	12.79	36.07	5.06	45.65	18.27	7.84	6.75	0.2	3.67	5.59	4.21	0.58	6.14	1.45	17.96	24.974	5.439	------	------	------	------	------	------	ENOG4110VQ9	S:Function unknown)	------	------	PF06974	WS_DGAT_C	WS/DGAT C-terminal domain
TRINITY_DN1509_c0_g2		19.508	4.28596	0.000189211	0.00142523	yes	up	0.07	0	1.34	0.13	0	0.34	0.14	0	1.15	0.36	0	0	0	0	0	0.13	0	0	0	0	0.353	0.013	------	------	------	------	------	------	------	------	------	------	------	------	------
TRINITY_DN1512_c0_g1		18.744	4.22839	8.26769672088E-6	9.778447525E-5	yes	up	0	33.55	0.69	0.54	0.42	5	11.58	0.2	2.73	0.2	0.21	0.18	1.38	0	1.39	0.42	0	0.18	0	0.22	5.491	0.398	------	------	------	------	------	------	------	------	------	------	------	------	------
TRINITY_DN15143_c0_g1	PREDICTED: retinol dehydrogenase 14-like [Amyelois transitella])	7.218	2.8516	0.000316758	0.00219691	yes	up	1.82	3.77	0.96	0.85	4.87	5.22	0.79	3.22	0.24	1.26	1.34	2.1	0	1.43	0.29	0.76	0.07	1.08	1.35	0.41	2.3	0.883	------	------	------	------	------	------	COG1028	S:Function unknown)	sp|Q5SS80|DHR13_MOUSE;	Dehydrogenase/reductase SDR family member 13 OS=Mus musculus OX=10090 GN=Dhrs13 PE=1 SV=1;	PF00106;PF13561;PF08659;PF01370	adh_short;adh_short_C2;KR;Epimerase	short chain dehydrogenase;Enoyl-(Acyl carrier protein) reductase;KR domain;NAD dependent epimerase/dehydratase family
TRINITY_DN15147_c0_g3		0.098	-3.35835	4.46238238414E-5	0.00041317	yes	down	0	0	0	0.05	0	0.04	0	0	0	0.04	0.27	0.2	0.37	0.38	0.12	0.23	0.18	0.36	0.43	0.2	0.013	0.274	------	------	------	------	------	------	------	------	------	------	------	------	------
TRINITY_DN15147_c0_g4		0.095	-3.39056	0.00341947	0.0158741	yes	down	0	0	0	0	0	0	0	0	0	0	0.24	0.07	0.28	0.24	0.34	0.57	0	0.63	0.34	0	0	0.271	------	------	------	------	------	------	------	------	------	------	------	------	------
TRINITY_DN15157_c0_g2	unnamed protein product [Spodoptera exigua])	2.379	1.25049	0.000455761	0.00300473	yes	up	1.42	2.48	10.15	3.59	1.78	1.9	14.1	2.4	11.77	2.82	3.87	2.53	3	2.59	5.25	3.24	3.1	2.74	3.32	4.48	5.241	3.412	------	------	K03870	CUL2	map04120;map05211;map04066;map05200	Ubiquitin mediated proteolysis);Renal cell carcinoma);HIF-1 signaling pathway);Pathways in cancer)	COG5647	O:Posttranslational modification, protein turnover, chaperones)	sp|Q9D4H8|CUL2_MOUSE;	Cullin-2 OS=Mus musculus OX=10090 GN=Cul2 PE=1 SV=2;	PF00888;PF10557	Cullin;Cullin_Nedd8	Cullin family;Cullin protein neddylation domain
TRINITY_DN1515_c0_g2		0.366	-1.44812	2.46235781475E-6	3.32636037595E-5	yes	down	0.02	0.34	0.99	0.49	0.2	0.32	0.34	0.08	0.67	0.15	0.98	0.88	2.1	0.65	1.61	1.24	3.41	3.44	1.06	0.96	0.36	1.633	------	------	------	------	------	------	------	------	------	------	------	------	------
TRINITY_DN1515_c0_g5		0.407	-1.29608	0.010194	0.0385661	yes	down	0.01	0.12	0.46	0.38	0.16	0.04	0.59	0.14	0.37	0.03	0.48	0.35	1.01	0.16	1.42	0.62	1.62	1.67	1.04	0.58	0.23	0.895	------	------	------	------	------	------	------	------	------	------	------	------	------
TRINITY_DN15165_c0_g1	venom protease-like [Pectinophora gossypiella])	132.317	7.04786	9.81627304196E-42	4.73509666402E-39	yes	up	1.88	35.05	60.99	34.97	0.59	8.57	9.53	13.42	78.53	18.84	0.59	0.08	0.09	0.09	0.6	0.43	0.22	0.09	0.19	0.31	26.237	0.269	GO:0006508;GO:0004252	BP:proteolysis;MF:serine-type endopeptidase activity;	------	------	------	------	COG5640	O:Posttranslational modification, protein turnover, chaperones)	sp|P21902|PCE_TACTR;	Proclotting enzyme OS=Tachypleus tridentatus OX=6853 PE=1 SV=1;	PF00089;PF09342	Trypsin;DUF1986	Trypsin;Domain of unknown function (DUF1986)
TRINITY_DN15175_c0_g1		0.306	-1.70774	0.00690898	0.0281536	yes	down	0	0.17	0.31	0.1	0	0.04	0.32	0.03	0	0.13	0.6	0.2	0.21	0.18	1.35	0.38	0.23	0.9	0.35	0.55	0.11	0.495	------	------	------	------	------	------	------	------	------	------	------	------	------
TRINITY_DN1517_c0_g1		0.464	-1.10932	0.00726837	0.0293054	yes	down	0.18	6.25	11.67	2.14	0.94	5.82	0.07	2.77	2.09	1.44	14.2	9.93	11.66	7.11	6.81	12	22.3	20.61	3.59	11.96	3.337	12.017	------	------	------	------	------	------	------	------	------	------	------	------	------
TRINITY_DN1518_c0_g1	PREDICTED: protein lethal(2)essential for life-like [Amyelois transitella])	22.991	4.52302	7.70462628617E-9	1.85496052635E-7	yes	up	83.11	4.82	16.1	245.78	112.71	6.13	277.49	7.8	9.18	5.79	2.52	11.63	1.86	8.61	1.79	2.81	9.78	57.11	3.17	6.81	76.891	10.609	GO:0046872	MF:metal ion binding;	K09542	CRYAB	map04213;map04141	Longevity regulating pathway - multiple species);Protein processing in endoplasmic reticulum)	ENOG410YERS	O:Posttranslational modification, protein turnover, chaperones)	sp|P82147|L2EFL_DROME;	Protein letha;	PF00011	HSP20	Hsp20/alpha crystallin family
TRINITY_DN15191_c0_g1	hypothetical protein PYW08_011013 [Mythimna loreyi])	0.354	-1.50012	1.44354554798E-5	0.00015791	yes	down	0.02	0.11	0.28	0.05	0.03	0.04	0.28	0.01	0.08	0.03	0.52	0.2	0.49	0.24	0.29	0.41	1	0.44	0.28	0.2	0.093	0.407	------	------	------	------	------	------	COG5048	S:Function unknown)	------	------	PF13465;PF00096;PF13909	zf-H2C2_2;zf-C2H2;zf-H2C2_5	Zinc-finger double domain;Zinc finger, C2H2 type;C2H2-type zinc-finger domain
TRINITY_DN1520_c0_g1		0.44	-1.1837	0.00135715	0.00744839	yes	down	17.06	23.05	38.9	41.17	16.04	10.67	78.14	15.8	147.13	16.75	132.74	97.45	480.73	145.85	121.63	235.75	181.05	201.01	82.99	136.65	40.471	181.585	------	------	------	------	------	------	------	------	------	------	------	------	------
TRINITY_DN1520_c1_g2		0.126	-2.99064	2.94512274901E-10	9.55459223882E-9	yes	down	0.04	0.1	0.07	0.03	0.02	0.07	0.24	0.02	0.1	0.1	2.52	1.34	2.3	0.26	0.59	2.45	0.82	1.33	0.53	0.79	0.079	1.293	------	------	------	------	------	------	------	------	------	------	------	------	------
TRINITY_DN1521_c0_g1	unnamed protein product [Colias eurytheme])	0.471	-1.08744	0.0027508	0.0132837	yes	down	0.26	2.34	12.03	1.96	0.34	0.87	7.22	0.26	1.5	0.89	6.48	5.19	12.67	3.03	5.8	7.52	9.24	8.61	1.06	22.09	2.767	8.169	------	------	K09221	MZF1	------	------	COG5048	S:Function unknown)	------	------	PF13465;PF00096;PF13894	zf-H2C2_2;zf-C2H2;zf-C2H2_4	Zinc-finger double domain;Zinc finger, C2H2 type;C2H2-type zinc finger
TRINITY_DN15224_c0_g1	tetraspanin-9 [Manduca sexta])	2.91	1.54091	0.0091358	0.0352193	yes	up	0.59	3.11	55.35	2.47	1.53	1.48	68.47	2.39	73.14	1.77	6.57	4.84	9.12	4.68	14.51	8.19	7.15	3.16	3.97	15.1	21.03	7.729	GO:0016020	CC:membrane;	K17352	TSPAN11	------	------	ENOG4111IRY	S:Function unknown)	sp|B5X3I6|TSN9_SALSA;	Tetraspanin-9 OS=Salmo salar OX=8030 GN=tspan9 PE=2 SV=1;	PF00335	Tetraspanin	Tetraspanin family
TRINITY_DN1522_c0_g2	hypothetical protein PYW08_007407 [Mythimna loreyi])	0.012	-6.32363	2.18614141745E-9	5.99316582712E-8	yes	down	0	0	0	0	0	0	0	0	0	0	0	0.49	3.46	5.39	9.31	2.99	13.95	2.16	1.96	0.79	0	4.05	------	------	------	------	------	------	ENOG410Y65V;ENOG4111HHG	S:Function unknown);	------	------	------	------	------
TRINITY_DN1522_c1_g1		0.305	-1.71384	0.00141473	0.007709	yes	down	0	0.14	0.6	0.39	0	0.08	0	0	0.15	0.11	1.35	0.34	0.97	0.41	0.22	0.72	1.3	1.8	0.04	0.42	0.147	0.757	------	------	------	------	------	------	------	------	------	------	------	------	------
TRINITY_DN1522_c3_g1		0.309	-1.69517	2.07284193456E-6	2.84592391423E-5	yes	down	0.02	0.7	1.9	0.45	0.26	0.26	0.58	0.09	1.51	0.13	0.81	1.38	4.83	2.61	2.97	2.29	5.23	3.97	1.29	1.83	0.59	2.721	------	------	------	------	------	------	------	------	------	------	------	------	------
TRINITY_DN15230_c0_g1	unnamed protein product [Chrysodeixis includens])	3.865	1.95064	0.00298107	0.0141636	yes	up	0.28	0.57	2.62	1.16	0.09	0	0.33	0.02	0.38	0.37	0.21	0.18	0.03	0.03	0.31	0.11	0.59	0.28	0	0.91	0.582	0.265	GO:0016020	CC:membrane;	------	------	------	------	ENOG410XZYR	S:Function unknown)	------	------	------	------	------
TRINITY_DN15268_c0_g1		0.181	-2.4677	0.00181578	0.0094794	yes	down	0	0	0.12	0	0.08	0	0	0	0	0	0.37	0.2	0.21	0.14	0.08	0.52	0.14	0.41	0.17	0.15	0.02	0.239	------	------	------	------	------	------	------	------	------	------	------	------	------
TRINITY_DN15270_c0_g1		0.124	-3.01345	0.00465552	0.0204485	yes	down	0	0	0	0	0	0	0	0.03	0	0	0	0.09	0.14	0.27	0.39	0.16	0.3	0.27	0.1	0	0.003	0.172	------	------	------	------	------	------	------	------	------	------	------	------	------
TRINITY_DN1527_c0_g2		0.287	-1.79974	0.0112087	0.0414621	yes	down	0	0.09	0.82	0.08	0	0	0.26	0	0	0.07	0.31	0.13	1.16	0.18	0.2	0.94	0.53	1.75	0.37	0.25	0.132	0.582	------	------	------	------	------	------	------	------	------	------	------	------	------
TRINITY_DN15287_c0_g1	lipase 1-like [Leguminivora glycinivorella])	0.452	-1.14617	0.0055971	0.0237884	yes	down	0.05	0.51	1.66	0.38	0.04	0.05	0.08	0.04	0.19	0.2	1.63	0.47	2.11	0.18	0.84	1.12	1.61	0.77	0.14	1.58	0.32	1.045	GO:0016042;GO:0016788	BP:lipid catabolic process;MF:hydrolase activity, acting on ester bonds;	K01052	LIPA	map04979;map04142;map00100	Cholesterol metabolism);Lysosome);Steroid biosynthesis)	COG0596	S:Function unknown)	sp|O46107|LIP1_DROME;	Lipase 1 OS=Drosophila melanogaster OX=7227 GN=Lip1 PE=2 SV=2;	PF00561;PF04083;PF12146	Abhydrolase_1;Abhydro_lipase;Hydrolase_4	alpha/beta hydrolase fold;Partial alpha/beta-hydrolase lipase region;Serine aminopeptidase, S33
TRINITY_DN1528_c0_g1	hypothetical protein O0L34_g410 [Tuta absoluta])	8.622	3.10797	0.000163494	0.00125572	yes	up	578.54	1891.93	2925.29	3855.2	2137.11	1643.46	487.43	569.16	457.32	2036.82	3581.07	741.61	0.46	141.45	11.63	1428.26	11.9	119.76	62.58	385.96	1658.23	648.468	------	------	------	------	------	------	ENOG410XR2D	S:Function unknown)	sp|P22327|AJSP1_TRINI;	Acidic juvenile hormone-suppressible protein 1 OS=Trichoplusia ni OX=7111 GN=AJSP-1 PE=1 SV=1;	PF00372	Hemocyanin_M	Hemocyanin, copper containing domain
TRINITY_DN15295_c0_g1	zwei Ig domain protein zig-8-like [Helicoverpa zea])	14.347	3.84271	0.000814689	0.00489483	yes	up	0.03	0.06	0	0	0.06	0.04	0.78	0.06	1.14	0	0	0.04	0	0	0.04	0.1	0	0	0.03	0	0.217	0.021	GO:0016020	CC:membrane;	------	------	------	------	ENOG410XPX0;ENOG410ZVNG	S:Function unknown);	sp|Q8HW98|IGLO5_MOUSE;	IgLON family member 5 OS=Mus musculus OX=10090 GN=Iglon5 PE=2 SV=2;	PF13927;PF07679;PF00047;PF13895;PF07686	Ig_3;I-set;ig;Ig_2;V-set	Immunoglobulin domain;Immunoglobulin I-set domain;Immunoglobulin domain;Immunoglobulin domain;Immunoglobulin V-set domain
TRINITY_DN15295_c0_g2	zwei Ig domain protein zig-8-like [Trichoplusia ni])	10.482	3.38983	3.10402596055E-7	5.23726468545E-6	yes	up	0.03	0.28	1.07	0.3	0.2	0.1	0.6	0.18	4.15	0.16	0.11	0.1	0.2	0.09	0	0.29	0.11	0	0.04	0.06	0.707	0.1	------	------	------	------	------	------	ENOG410YVXW;ENOG410XPX0;ENOG410ZVNG	S:Function unknown);	------	------	------	------	------
TRINITY_DN1529_c0_g1	RING finger protein nhl-1 isoform X2 [Papilio machaon])	0.476	-1.07081	0.0044093	0.0195923	yes	down	0.02	1.18	3.48	0.33	0.13	0.59	2.07	0.19	1.15	0.13	2.94	1.3	2.69	1.86	1.82	2.48	5.04	6.22	1.41	1.34	0.927	2.71	GO:0046872;GO:0008270	MF:metal ion binding;MF:zinc ion binding;	K12035	TRIM71	map05206;map04361	MicroRNAs in cancer);Axon regeneration)	ENOG410XSQC	S:Function unknown)	sp|Q03601|NHL1_CAEEL;	RING finger protein nhl-1 OS=Caenorhabditis elegans OX=6239 GN=nhl-1 PE=1 SV=2;	PF00097;PF13920;PF13445;PF13639;PF13923	zf-C3HC4;zf-C3HC4_3;zf-RING_UBOX;zf-RING_2;zf-C3HC4_2	Zinc finger, C3HC4 type (RING finger);Zinc finger, C3HC4 type (RING finger);RING-type zinc-finger;Ring finger domain;Zinc finger, C3HC4 type (RING finger)
TRINITY_DN1529_c0_g2		0.334	-1.58265	0.00106245	0.00606678	yes	down	0	0.35	0.97	0.17	0.07	0.33	0	0.03	0.37	0.04	1.9	0.45	0.73	0.6	0.35	1.11	1.81	3.81	0.23	0.43	0.233	1.142	------	------	------	------	------	------	------	------	------	------	------	------	------
TRINITY_DN152_c0_g4	unnamed protein product [Parnassius apollo])	2.033	1.02336	0.000214801	0.0015867	yes	up	0.71	1.12	6.95	6.25	0.49	1.53	2.44	0.85	2.77	0.95	2.88	1.28	1.81	1.55	1.13	2.35	2.23	3.36	0.7	2.45	2.406	1.974	GO:0005737;GO:0016020;GO:0003743	CC:cytoplasm;CC:membrane;MF:translation initiation factor activity;	K03754	EIF2B2	map05168	Herpes simplex virus 1 infection)	COG1184;ENOG41121N2	J:Translation, ribosomal structure and biogenesis);O:Posttranslational modification, protein turnover, chaperones)	sp|Q90511|EI2BB_TAKRU;	Translation initiation factor eIF-2B subunit beta OS=Takifugu rubripes OX=31033 GN=eif2b2 PE=3 SV=1;	PF01008;PF01442	IF-2B;Apolipoprotein	Initiation factor 2 subunit family;Apolipoprotein A1/A4/E domain
TRINITY_DN152_c1_g3	endonuclease-reverse transcriptase [Bombyx mori])	0.106	-3.23537	2.2352295888E-14	1.49653518884E-12	yes	down	0.56	34.08	18.37	10.26	4.87	15.22	6.49	4.29	5.13	13.94	300.44	243.38	597.37	56.6	194.82	328.94	146.96	223.65	37.77	234.44	11.321	236.437	GO:0003964;GO:0004519;GO:0003824	MF:RNA-directed DNA polymerase activity;MF:endonuclease activity;MF:catalytic activity;	------	------	------	------	ENOG4111HHG;ENOG410Y65V;ENOG4110CNM;ENOG410YTY7	S:Function unknown);	sp|Q10126|YSM6_CAEEL;	Putative uncharacterized transposon-derived protein F52C9.6 OS=Caenorhabditis elegans OX=6239 GN=F52C9.6 PE=5 SV=1;	PF00078;PF03372;PF14529	RVT_1;Exo_endo_phos;Exo_endo_phos_2	Reverse transcriptase (RNA-dependent DNA polymerase);Endonuclease/Exonuclease/phosphatase family;Endonuclease-reverse transcriptase
TRINITY_DN15302_c0_g1	cytochrome c oxidase subunit 7C, mitochondrial-like isoform X1 [Leguminivora glycinivorella])	2.858	1.51508	8.96429483618E-7	1.35228882156E-5	yes	up	65.53	88.28	172.5	126.75	75.52	52.91	239.93	62.5	185.66	60.66	94.94	54.99	123.94	71.02	83.13	88.36	105.22	109.95	47.96	110.54	113.024	89.005	GO:0006123;GO:0005751	BP:mitochondrial electron transport, cytochrome c to oxygen;CC:mitochondrial respiratory chain complex IV;	K02272	COX7C	map04714;map00190;map04260;map05208;map05012;map05010;map05016;map05014;map05415;map04932;map05022;map05020	Thermogenesis);Oxidative phosphorylation);Cardiac muscle contraction);Chemical carcinogenesis - reactive oxygen species);Parkinson disease);Alzheimer disease);Huntington disease);Amyotrophic lateral sclerosis);Diabetic cardiomyopathy);Non-alcoholic fatty liver disease);Pathways of neurodegeneration - multiple diseases);Prion disease)	ENOG4112B97;COG5048	O:Posttranslational modification, protein turnover, chaperones);S:Function unknown)	sp|Q7YRK5|COX7C_CARSF;	Cytochrome c oxidase subunit 7C, mitochondrial OS=Carlito syrichta OX=1868482 GN=COX7C PE=3 SV=1;	PF02935	COX7C	Cytochrome c oxidase subunit VIIc
TRINITY_DN15343_c0_g1		0.261	-1.93619	0.00144381	0.00782734	yes	down	0	0.11	0.03	0.02	0	0.04	0.05	0	0.06	0	0.16	0.14	0.29	0.26	0.24	0.19	0.13	0.22	0.01	0.24	0.031	0.188	------	------	------	------	------	------	------	------	------	------	------	------	------
TRINITY_DN15346_c0_g2	unnamed protein product [Euphydryas editha])	3.844	1.94258	0.00449733	0.0198919	yes	up	0.38	0.1	0.14	0.09	0.01	0.08	0.54	0.01	0.39	0.06	0.08	0.04	0.13	0.03	0.27	0.15	0.14	0.11	0.07	0.29	0.18	0.131	GO:0007018;GO:0005737;GO:0005929;GO:0030286;GO:0005874;GO:0008569;GO:0045505;GO:0051959;GO:0005524	BP:microtubule-based movement;CC:cytoplasm;CC:cilium;CC:dynein complex;CC:microtubule;MF:ATP-dependent microtubule motor activity, minus-end-directed;MF:dynein intermediate chain binding;MF:dynein light intermediate chain binding;MF:ATP binding;	K10408	DNAH	map04814;map05016;map05022;map05014	Motor proteins);Huntington disease);Pathways of neurodegeneration - multiple diseases);Amyotrophic lateral sclerosis)	COG5245;ENOG410XP2J	Z:Cytoskeleton);S:Function unknown)	sp|Q8WXX0|DYH7_HUMAN;	Dynein axonemal heavy chain 7 OS=Homo sapiens OX=9606 GN=DNAH7 PE=1 SV=2;	PF18199;PF18198;PF03028	Dynein_C;AAA_lid_11;Dynein_heavy	Dynein heavy chain C-terminal domain;Dynein heavy chain AAA lid domain;Dynein heavy chain region D6 P-loop domain
TRINITY_DN1534_c0_g1	spermine oxidase-like isoform X1 [Vanessa atalanta])	4.778	2.25641	1.41328237522E-13	8.18972769503E-12	yes	up	1.49	23.06	52.83	8.82	1.82	7.38	20.02	2.92	11.68	7.22	7.58	4.03	2.18	2.16	1.31	4.14	2.38	3.98	1.14	10.87	13.724	3.977	GO:0016491	MF:oxidoreductase activity;	------	------	------	------	ENOG4111HZN;ENOG410XQF8;ENOG410YT60;ENOG410XQW0;ENOG410XSNC;ENOG4110H7V	S:Function unknown);K:Transcription);S:Function unknown);S:Function unknown);S:Function unknown);S:Function unknown)	sp|Q99K82|SMOX_MOUSE;	Spermine oxidase OS=Mus musculus OX=10090 GN=Smox PE=1 SV=1;	PF01593;PF13450	Amino_oxidase;NAD_binding_8	Flavin containing amine oxidoreductase;NAD(P)-binding Rossmann-like domain
TRINITY_DN15356_c0_g2		20.453	4.35423	0.00381745	0.017387	yes	up	0	0	0.38	0	0.16	0.26	0	0.53	0.19	0.14	0	0	0	0	0	0	0	0	0	0	0.166	0	------	------	------	------	------	------	------	------	------	------	------	------	------
TRINITY_DN1535_c0_g1	pupal cuticle protein 36-like [Hyposmocoma kahamanoa])	0	-11.3758	4.30269912125E-43	2.41022862442E-40	yes	down	0	0	0	0	0	0	0	0	0	0	5.23	13.53	10.27	8.52	2.4	6.32	25.77	1.35	8.87	12.49	0	9.475	------	------	------	------	------	------	ENOG4110SY1;ENOG4111PJ1;ENOG410XTK4	S:Function unknown);	sp|Q8MUC5|CU36_MANSE;	Pupal cuticle protein 36 OS=Manduca sexta OX=7130 GN=PCP36 PE=1 SV=1;	PF00379	Chitin_bind_4	Insect cuticle protein
TRINITY_DN15363_c0_g1	ribosomal protein L23 [Bombyx mori])	2.286	1.19306	0.000912146	0.00537657	yes	up	152.38	219.43	357.14	393.84	244.72	187.65	696.49	213.45	690.76	249.28	451.16	202.83	300.73	285.49	437.54	394.13	217.67	233.43	202.24	399.81	340.514	312.503	GO:0006412;GO:1990904;GO:0005840;GO:0003735	BP:translation;CC:ribonucleoprotein complex;CC:ribosome;MF:structural constituent of ribosome;	K02894	RP-L23e, RPL23	map03010;map05171	Ribosome);Coronavirus disease - COVID-19)	COG0093	J:Translation, ribosomal structure and biogenesis)	sp|Q9GNE2|RL23_AEDAE;	Large ribosomal subunit protein uL14 OS=Aedes aegypti OX=7159 GN=RpL23-A PE=2 SV=1;	PF00238	Ribosomal_L14	Ribosomal protein L14p/L23e
TRINITY_DN15368_c0_g1	unnamed protein product [Arctia plantaginis])	2.022	1.01607	0.00523249	0.0225467	yes	up	79.89	118.38	209.84	150.89	95.07	74.79	216.39	105.49	233.09	108.75	181.93	114.97	127.05	117.74	181.4	164.86	133.98	135.08	141.32	160.05	139.258	145.838	GO:0006123;GO:0005751	BP:mitochondrial electron transport, cytochrome c to oxygen;CC:mitochondrial respiratory chain complex IV;	K02270	COX7A	map04714;map00190;map04260;map05208;map05012;map05010;map05016;map05014;map05415;map04932;map05022;map05020	Thermogenesis);Oxidative phosphorylation);Cardiac muscle contraction);Chemical carcinogenesis - reactive oxygen species);Parkinson disease);Alzheimer disease);Huntington disease);Amyotrophic lateral sclerosis);Diabetic cardiomyopathy);Non-alcoholic fatty liver disease);Pathways of neurodegeneration - multiple diseases);Prion disease)	ENOG410ZTB2;ENOG410ZCEG	C:Energy production and conversion);O:Posttranslational modification, protein turnover, chaperones)	sp|Q9VHS2|COX7A_DROME;	Cytochrome c oxidase subunit 7A, mitochondrial OS=Drosophila melanogaster OX=7227 GN=COX7A PE=3 SV=1;	------	------	------
TRINITY_DN15379_c0_g1	unnamed protein product [Colias eurytheme])	2.245	1.16668	0.000427478	0.00284056	yes	up	0.82	3.48	4.46	2.59	0.51	1.8	1.86	0.28	2.49	1.32	3.25	0.9	0.64	0.73	0.63	1.87	2.35	2.34	0.55	2.79	1.961	1.605	GO:0016020;GO:0004930	CC:membrane;MF:G-protein coupled receptor activity;	------	------	------	------	ENOG4110R6E;ENOG41115FX;ENOG4110RYJ	S:Function unknown);	------	------	------	------	------
TRINITY_DN15394_c0_g1		0.229	-2.12723	0.000647066	0.00405024	yes	down	0	0.03	0.11	0	0.02	0	1.64	0.03	0.11	0.02	0.31	0.21	0.3	0.13	0.06	0.38	0.52	0.58	0.17	0.05	0.196	0.271	------	------	------	------	------	------	------	------	------	------	------	------	------
TRINITY_DN15395_c0_g4	cadherin-related tumor suppressor [Leguminivora glycinivorella])	0.186	-2.42407	0.0107777	0.0402396	yes	down	0	0	0	0	0	0	0	0.05	0	0	0.08	0.04	0.15	0.03	0.04	0.13	0.29	0.44	0.13	0.04	0.005	0.137	------	------	K16669	FAT4	map04392;map04391	Hippo signaling pathway - multiple species);Hippo signaling pathway - fly)	ENOG410XPEI	S:Function unknown)	sp|P33450|FAT_DROME;	Cadherin-related tumor suppressor OS=Drosophila melanogaster OX=7227 GN=ft PE=1 SV=3;	PF00028;PF08266	Cadherin;Cadherin_2	Cadherin domain;Cadherin-like
TRINITY_DN15410_c0_g1	alpha-(1,3)-fucosyltransferase 7-like [Pectinophora gossypiella])	10.698	3.41931	0.00693896	0.0282415	yes	up	0	0.15	1.3	0.5	0	0.22	0	0	0.48	0.12	0	0	0	0	0	0.25	0	0	0	0	0.277	0.025	GO:0036065;GO:0032580;GO:0008417	BP:fucosylation;CC:Golgi cisterna membrane;MF:fucosyltransferase activity;	------	------	------	------	ENOG410ZIMX	S:Function unknown)	------	------	------	------	------
TRINITY_DN15410_c0_g2	jg20639 [Pararge aegeria aegeria])	4.314	2.10895	0.00421966	0.0189044	yes	up	0.03	0.26	0.57	0.22	0.1	0	0	0.07	0.21	0.1	0.16	0.05	0.14	0.08	0	0.16	0	0.05	0	0	0.156	0.064	GO:0036065;GO:0032580;GO:0008417	BP:fucosylation;CC:Golgi cisterna membrane;MF:fucosyltransferase activity;	------	------	------	------	ENOG410ZIMX	S:Function unknown)	sp|P56434|FUT6_PANTR;	4-galactosyl-N-acetylglucosaminide 3-alpha-L-fucosyltransferase FUT6 OS=Pan troglodytes OX=9598 GN=FUT6 PE=3 SV=1;	PF00852;PF17039	Glyco_transf_10;Glyco_tran_10_N	Glycosyltransferase family 10 (fucosyltransferase) C-term;Fucosyltransferase, N-terminal
TRINITY_DN15423_c0_g1	Calcium-dependent secretion activator [Eumeta japonica])	20.669	4.36937	0.00964281	0.0368289	yes	up	0	0.28	0.31	0	0	0	0.62	0	1.61	0	0	0.07	0	0	0	0	0	0	0	0	0.282	0.007	GO:1990504;GO:0016079;GO:0015031;GO:0098793;GO:0031410	BP:dense core granule exocytosis;BP:synaptic vesicle exocytosis;BP:protein transport;CC:presynapse;CC:cytoplasmic vesicle;	K19933	CADPS	------	------	ENOG410Y0FD	U:Intracellular trafficking, secretion, and vesicular transport)	sp|Q9NHE5|CAPS_DROME;	Calcium-dependent secretion activator OS=Drosophila melanogaster OX=7227 GN=Cadps PE=1 SV=3;	PF00168	C2	C2 domain
TRINITY_DN15443_c0_g1		14.167	3.82447	0.0116787	0.0428609	yes	up	0	0.3	0.33	0	0	0.22	2.17	0.15	0.65	0	0	0	0	0	0	0	0	0	0	0	0.382	0	------	------	------	------	------	------	------	------	------	------	------	------	------
TRINITY_DN15443_c0_g3		5.755	2.5248	3.7889994929E-5	0.000360556	yes	up	0.04	0.85	1.33	0.24	0	0.35	0.18	0.1	0.91	0.14	0.3	0.13	0.14	0	0	0.16	0.23	0.2	0	0	0.414	0.116	------	------	------	------	------	------	------	------	------	------	------	------	------
TRINITY_DN15449_c0_g1	hypothetical protein O3G_MSEX005140 [Manduca sexta])	0.163	-2.62017	4.36434200195E-10	1.37089284753E-8	yes	down	1.54	16.94	10.73	23.05	1.08	9.85	3.12	3.94	0.93	5.04	111.6	94.59	86.2	82.75	33.31	89.38	140.51	156.98	14.03	170.67	7.622	98.002	------	------	------	------	------	------	ENOG41119GI;ENOG4110RJ7;ENOG4110T90;ENOG410YTKH;ENOG4110QH9;ENOG4110QW6;ENOG41114TE	S:Function unknown);	sp|Q24764|CCCP_DROYA;	Circadian clock-controlled protein daywake OS=Drosophila yakuba OX=7245 GN=dyw PE=3 SV=1;	PF06585	JHBP	Haemolymph juvenile hormone binding protein (JHBP)
TRINITY_DN15449_c0_g3	hypothetical protein O3G_MSEX005140 [Manduca sexta])	0.297	-1.7509	0.00281615	0.0135293	yes	down	0	1.26	12.28	0.39	0.03	0.38	1.3	0.09	6.38	0.13	10.81	6.07	10.91	5.52	1	8.57	12.58	6.93	0.63	12.55	2.224	7.557	------	------	------	------	------	------	ENOG41119GI;ENOG4110RJ7;ENOG4110T90;ENOG410YTKH;ENOG4110QH9;ENOG4110QW6;ENOG41114TE	S:Function unknown);	sp|O76879|CCCP_DROME;	Circadian clock-controlled protein daywake OS=Drosophila melanogaster OX=7227 GN=dyw PE=2 SV=2;	PF06585	JHBP	Haemolymph juvenile hormone binding protein (JHBP)
TRINITY_DN15478_c0_g1	receptor-type tyrosine-protein phosphatase N2 isoform X3 [Galleria mellonella])	14.319	3.8399	4.75129695679E-13	2.61788673308E-11	yes	up	0.04	0.55	0.91	0.22	0.15	0.2	0.26	0.04	0.24	0.06	0.02	0.01	0.12	0.01	0	0.01	0.08	0.11	0	0	0.267	0.036	GO:0048666;GO:0016311;GO:0016043;GO:0009653;GO:0050896;GO:0030141;GO:0030658;GO:0045202;GO:0004725	BP:neuron development;BP:dephosphorylation;BP:cellular component organization;BP:anatomical structure morphogenesis;BP:response to stimulus;CC:secretory granule;CC:transport vesicle membrane;CC:synapse;MF:protein tyrosine phosphatase activity;	K07817	PTPRN	map04940	Type I diabetes mellitus)	COG5599	T:Signal transduction mechanisms)	sp|P80560|PTPR2_MOUSE;	Receptor-type tyrosine-protein phosphatase N2 OS=Mus musculus OX=10090 GN=Ptprn2 PE=1 SV=2;	PF00102;PF11548	Y_phosphatase;Receptor_IA-2	Protein-tyrosine phosphatase;Protein-tyrosine phosphatase receptor IA-2
TRINITY_DN15478_c0_g2		22.087	4.46511	2.56776640469E-11	1.03729121228E-9	yes	up	0.03	0.29	0.88	0.4	0.1	0.32	0.09	0.02	0.29	0.03	0	0.02	0.07	0	0.03	0	0	0.06	0	0	0.245	0.018	------	------	------	------	------	------	------	------	------	------	------	------	------
TRINITY_DN1547_c0_g1		6.643	2.73176	9.56852753027E-6	0.000111126	yes	up	0.36	3.23	1.97	3.76	2.28	7.04	0.35	2.89	0.19	1.81	2.61	0.64	0.13	0.65	0.93	1.12	0.33	0.58	0.71	1.36	2.388	0.906	------	------	------	------	------	------	------	------	------	------	------	------	------
TRINITY_DN1549_c0_g1	SEC14-like protein 2 [Colias croceus])	0.253	-1.98078	3.38981710858E-12	1.64166791094E-10	yes	down	0.31	4.93	12.35	3.67	0.45	3.71	6.68	1.48	4.01	1.95	38.28	25.91	48.61	6.2	13.52	34.03	28.72	19.67	4.01	37.76	3.954	25.671	------	------	K26544	SEC14, SEC14L	------	------	ENOG410XRSQ	S:Function unknown)	sp|Q99J08|S14L2_MOUSE;	SEC14-like protein 2 OS=Mus musculus OX=10090 GN=Sec14l2 PE=1 SV=1;	PF00650;PF03765;PF01105	CRAL_TRIO;CRAL_TRIO_N;EMP24_GP25L	CRAL/TRIO domain;CRAL/TRIO, N-terminal domain;emp24/gp25L/p24 family/GOLD
TRINITY_DN15511_c0_g1		6.556	2.71289	3.8803070093E-6	4.97775261766E-5	yes	up	0	0.14	0.8	0.28	0.04	0.13	0.32	0.01	0.17	0.07	0.05	0.03	0	0.02	0.01	0.03	0.22	0.09	0	0.01	0.196	0.046	------	------	------	------	------	------	------	------	------	------	------	------	------
TRINITY_DN1552_c0_g1	protein strawberry notch-like isoform X4 [Galleria mellonella])	2.134	1.09381	0.000398272	0.00267933	yes	up	0.78	1.26	3.11	1.52	0.41	0.62	2.76	0.88	3.32	1	1.53	1.04	1.32	0.93	1.85	1.3	1.4	1.45	1.01	1.43	1.566	1.326	GO:0006355	BP:regulation of transcription, DNA-templated;	K26273	SBNO, SNO, FGT1	------	------	ENOG410XQ7Q	S:Function unknown)	sp|A8JUV0|SBNO_DROME;	Protein strawberry notch OS=Drosophila melanogaster OX=7227 GN=sno PE=1 SV=2;	PF13872;PF13871;PF04851	AAA_34;Helicase_C_4;ResIII	P-loop containing NTP hydrolase pore-1;C-terminal domain on Strawberry notch homologue;Type III restriction enzyme, res subunit
TRINITY_DN15557_c0_g1	unnamed protein product [Spodoptera exigua])	2.286	1.193	0.00915592	0.0352779	yes	up	0.02	0.53	0.55	0.09	0.04	0.35	0.29	0.13	0.11	0.12	0.16	0.06	0.04	0.28	0.09	0.13	0.16	0.35	0.14	0.14	0.223	0.155	GO:0031012;GO:0005509	CC:extracellular matrix;MF:calcium ion binding;	K23342	FBN2_3	------	------	ENOG410XSTY;ENOG410XSD2	S:Function unknown);	sp|Q61555|FBN2_MOUSE;	Fibrillin-2 OS=Mus musculus OX=10090 GN=Fbn2 PE=1 SV=2;	PF07645;PF12662;PF14670;PF12947;PF12661;PF00008;PF00683;PF06247;PF12946	EGF_CA;cEGF;FXa_inhibition;EGF_3;hEGF;EGF;TB;Plasmod_Pvs28;EGF_MSP1_1	Calcium-binding EGF domain;Complement Clr-like EGF-like;Coagulation Factor Xa inhibitory site;EGF domain;Human growth factor-like EGF;EGF-like domain;TB domain;Pvs28 EGF domain;MSP1 EGF domain 1
TRINITY_DN15557_c0_g2	fibrillin-2-like isoform X3 [Pieris napi])	2.908	1.54016	0.0077813	0.0309429	yes	up	0.11	0.26	0.07	0.09	0.02	0.38	0.02	0.08	0.11	0.15	0.19	0.21	0.06	0.11	0.04	0.12	0.05	0.21	0.05	0.06	0.129	0.11	GO:0071897;GO:0031012;GO:0005509	BP:DNA biosynthetic process;CC:extracellular matrix;MF:calcium ion binding;	K23342	FBN2_3	------	------	ENOG410XSTY;ENOG410XSD2	S:Function unknown);	sp|Q75N90|FBN3_HUMAN;	Fibrillin-3 OS=Homo sapiens OX=9606 GN=FBN3 PE=2 SV=3;	PF07645;PF12662;PF00008;PF12661;PF14670;PF00683;PF12947;PF06247	EGF_CA;cEGF;EGF;hEGF;FXa_inhibition;TB;EGF_3;Plasmod_Pvs28	Calcium-binding EGF domain;Complement Clr-like EGF-like;EGF-like domain;Human growth factor-like EGF;Coagulation Factor Xa inhibitory site;TB domain;EGF domain;Pvs28 EGF domain
TRINITY_DN15598_c0_g1		0.167	-2.5846	0.00654701	0.0270259	yes	down	0	0	0	0.07	0	0	0.08	0	0	0	0.24	0.15	0.06	0.05	0.3	0.36	0.07	0.4	0.09	0	0.015	0.172	------	------	------	------	------	------	------	------	------	------	------	------	------
TRINITY_DN1559_c0_g1		2.157	1.10928	0.0113434	0.0418618	yes	up	0.65	1.05	3.31	4.18	0.36	1.49	3.23	1.22	5.8	3.29	2.76	1.14	1.23	0.72	3.56	1.3	0.88	2.23	2.1	3.69	2.458	1.961	------	------	------	------	------	------	------	------	------	------	------	------	------
TRINITY_DN15601_c0_g2	uncharacterized protein LOC106715190 [Papilio machaon])	0.179	-2.48215	1.98992104737E-5	0.000207706	yes	down	0.01	0.09	0.04	0.01	0	0.04	0.04	0.01	0	0.01	0.09	0.26	0.57	0.17	0.04	0.21	0.83	0.17	0.07	0.08	0.025	0.249	GO:0006457;GO:0003755	BP:protein folding;MF:peptidyl-prolyl cis-trans isomerase activity;	K03006	RPB1, POLR2A	map03020;map05016;map03420	RNA polymerase);Huntington disease);Nucleotide excision repair)	ENOG4111K0G;ENOG410Z1W4	S:Function unknown);	------	------	PF00024	PAN_1	PAN domain
TRINITY_DN15615_c0_g1	myosin-11 isoform X2 [Plutella xylostella])	0.225	-2.15109	0.000229296	0.00167627	yes	down	0.01	0.12	0.28	0.03	0.01	0	0.04	0.01	0	0	0.11	0.51	0.5	0.22	0.06	0.28	0.58	0.28	0.14	0.1	0.05	0.278	GO:0005737;GO:0098793	CC:cytoplasm;CC:presynapse;	------	------	------	------	ENOG410Y4GU	S:Function unknown)	sp|O15083|ERC2_HUMAN;	ERC protein 2 OS=Homo sapiens OX=9606 GN=ERC2 PE=1 SV=3;	PF10174	Cast	RIM-binding protein of the cytomatrix active zone
TRINITY_DN15617_c0_g1		0.186	-2.43007	0.00506811	0.0219453	yes	down	0	0	0.04	0	0.02	0	0.07	0.02	0	0	0.22	0	0.42	0.02	0.08	0.25	0.21	0.3	0.16	0.03	0.015	0.169	------	------	------	------	------	------	------	------	------	------	------	------	------
TRINITY_DN15628_c0_g1	scolexin B isoform X1 [Spodoptera frugiperda])	2.648	1.40468	0.000355425	0.00242506	yes	up	573.45	1990.46	3037.86	2431.65	790	1669.12	1220.73	1260.62	1153.31	2003.53	1821.92	1039.72	875.83	967.18	1786.63	1305.21	685.5	791.45	1175.94	1669.48	1613.07	1211.89	GO:0006508;GO:0004252	BP:proteolysis;MF:serine-type endopeptidase activity;	------	------	------	------	COG5640	O:Posttranslational modification, protein turnover, chaperones)	sp|C1JE15|SCLXB_HELVI;	Scolexin B OS=Heliothis virescens OX=7102 PE=1 SV=1;	PF00089;PF13365	Trypsin;Trypsin_2	Trypsin;Trypsin-like peptidase domain
TRINITY_DN15648_c0_g1	hypothetical protein MSG28_005419 [Choristoneura fumiferana])	11.239	3.49038	7.94350735541E-7	1.21134883038E-5	yes	up	0.3	0.71	0.35	0.37	0.43	0.24	0.1	0.32	0.76	0.42	0.18	0.04	0	0.03	0	0.09	0	0.08	0.22	0.14	0.4	0.078	------	------	------	------	------	------	------	------	------	------	------	------	------
TRINITY_DN15655_c0_g1		0.083	-3.59932	0.00174443	0.00917819	yes	down	0	0	0	0	0	0	0	0	0	0	0.11	0.24	0.55	0	0.62	0.23	0.06	0.49	0	0.36	0	0.266	------	------	------	------	------	------	------	------	------	------	------	------	------
TRINITY_DN15659_c0_g1		0.228	-2.13092	0.00651779	0.0269516	yes	down	0	0.21	0.23	0	0	0	0	0.05	0	0.08	0.09	0.29	0.68	0.06	0.58	0.26	0.68	0.9	0.05	0.92	0.057	0.451	------	------	------	------	------	------	------	------	------	------	------	------	------
TRINITY_DN1566_c0_g1	odorant binding protein, partial [Histia rhodope])	0.42	-1.25153	0.00164652	0.00873415	yes	down	5.49	5.84	45.44	11.56	6.88	11.14	62.8	4.02	14.5	7.56	72.64	112.23	35.73	28.93	78.66	57.2	79.13	60.7	50.13	90.71	17.523	66.606	GO:0005549	MF:odorant binding;	------	------	------	------	ENOG410ZCHW;ENOG4110S21	S:Function unknown);	sp|Q27017|B1_TENMO;	B1 protein;	PF01395	PBP_GOBP	PBP/GOBP family
TRINITY_DN15678_c0_g2	SH2 domain-containing protein 5-like, partial [Ostrinia furnacalis])	0.313	-1.67618	0.00614253	0.0256587	yes	down	0	0.15	0.33	0.52	0	0	0	0.15	0.65	0	0.99	0.32	1.2	0.94	0.1	0.76	2.24	1.41	0.29	1.88	0.18	1.013	GO:0051179	BP:localization;	K18080	TNS	------	------	ENOG410Y8XC;ENOG4111IJH	S:Function unknown);	sp|Q8JZW5|SH2D5_MOUSE;	SH2 domain-containing protein 5 OS=Mus musculus OX=10090 GN=Sh2d5 PE=1 SV=3;	PF00640	PID	Phosphotyrosine interaction domain (PTB/PID)
TRINITY_DN1567_c0_g1	venom protein U-MPTX.12-23, partial [Megalopyge opercularis])	0.415	-1.27018	0.000169922	0.00129974	yes	down	7.71	24.92	23.46	17.35	6.64	11.24	13.36	14.71	14.29	9.67	45.36	45.54	151.73	43.74	95.37	75.99	119.82	63.47	52.26	92.43	14.335	78.571	------	------	------	------	------	------	ENOG4111VHA;ENOG4110RK3	S:Function unknown);	------	------	------	------	------
TRINITY_DN15731_c0_g2	uncharacterized protein LOC106720507 [Papilio machaon])	0.218	-2.19869	0.00313452	0.0147551	yes	down	0	0.08	0.14	0.04	0	0.02	0	0	0.05	0	0.02	0.19	0.06	0.17	0.19	0.14	0.12	0.06	0.08	0.62	0.033	0.165	------	------	------	------	------	------	------	------	------	------	------	------	------
TRINITY_DN15744_c0_g1	PREDICTED: uncharacterized protein LOC106138811 [Amyelois transitella])	12.131	3.60065	0.000559127	0.00358084	yes	up	0.44	1.37	0	0.69	0.87	3.23	0	1.7	0	0.07	0	0.32	0	0.56	0.06	0.23	0.07	0.19	0.23	0	0.837	0.166	GO:0032222;GO:0048511;GO:0045187;GO:0030431;GO:0098552;GO:0005886;GO:0034235	BP:regulation of synaptic transmission, cholinergic;BP:rhythmic process;BP:regulation of circadian sleep/wake cycle, sleep;BP:sleep;CC:side of membrane;CC:plasma membrane;MF:GPI anchor binding;	------	------	------	------	ENOG410ZEPJ;ENOG4111Y2E	S:Function unknown);	------	------	PF17064	QVR	Quiver family u-PAR/Ly-6-like domain
TRINITY_DN15750_c0_g1		0.292	-1.77402	0.00253743	0.0124537	yes	down	0.09	0.32	1.03	0.17	0	0	0.54	0.1	0	0.31	2.3	1.48	1.68	0.67	1.11	2.83	2.58	0.29	0.38	1.99	0.256	1.531	------	------	------	------	------	------	------	------	------	------	------	------	------
TRINITY_DN15758_c0_g1	cuticlin-1 [Pectinophora gossypiella])	0.09	-3.48017	0.000109588	0.000889674	yes	down	0	0	0.07	0	0	0	0	0	0	0	0.11	0.05	0.22	0.12	0.02	0.22	0.89	0.21	0.05	0.06	0.007	0.195	GO:0016020	CC:membrane;	------	------	------	------	ENOG410ZTPH	S:Function unknown)	------	------	PF00100	Zona_pellucida	Zona pellucida-like domain
TRINITY_DN1576_c0_g1	hypothetical protein O0L34_g384 [Tuta absoluta])	5.425	2.43973	2.41637329941E-17	2.33374444234E-15	yes	up	5.76	28.52	38.09	22.14	6.01	8.18	11.67	8.06	53.89	7.94	4.22	8.18	9.24	3.83	6.75	6.01	4.24	5.55	3.05	7.64	19.026	5.871	GO:0032222;GO:0048511;GO:0045187;GO:0030431;GO:0098552;GO:0005886;GO:0034235	BP:regulation of synaptic transmission, cholinergic;BP:rhythmic process;BP:regulation of circadian sleep/wake cycle, sleep;BP:sleep;CC:side of membrane;CC:plasma membrane;MF:GPI anchor binding;	------	------	------	------	ENOG410Z7FK	S:Function unknown)	------	------	PF17064	QVR	Quiver family u-PAR/Ly-6-like domain
TRINITY_DN1577_c0_g1		0.209	-2.25698	0.00328761	0.0153211	yes	down	0.04	0	1.78	0.25	0.33	0.14	0.46	0.15	0.31	0	5.49	0.2	6.85	0.78	6.44	4.9	1.34	0.21	0.14	0.17	0.346	2.652	------	------	------	------	------	------	------	------	------	------	------	------	------
TRINITY_DN157_c0_g1	uncharacterized protein LOC113514665 [Galleria mellonella])	5.853	2.54926	3.2829137495E-5	0.000319267	yes	up	0.71	32.03	23.06	9.04	1.73	19.42	1.61	4.79	9.04	15.68	5.82	3.31	0.04	4.24	1.27	3.98	0.63	2.43	1.55	12.1	11.711	3.537	GO:0005576;GO:0008061	CC:extracellular region;MF:chitin binding;	------	------	------	------	ENOG41125Q2	S:Function unknown)	------	------	PF01607	CBM_14	Chitin binding Peritrophin-A domain
TRINITY_DN1581_c0_g1	uncharacterized protein LOC124644240 [Helicoverpa zea])	4.998	2.3213	4.03263294739E-8	8.33047396727E-7	yes	up	0.91	12.93	13.32	5.74	1.2	7.86	6.39	2.74	11.5	6.6	4.23	2.5	0.29	2.18	1.34	2.56	0.46	2.13	1.58	5.02	6.919	2.229	GO:0005319	MF:lipid transporter activity;	K13211	GCFC	------	------	ENOG410YU43;ENOG4111T2D	K:Transcription);S:Function unknown)	------	------	PF01347;PF09172	Vitellogenin_N;Vit_open_b-sht	Lipoprotein amino terminal region;Vitellinogen, open beta-sheet
TRINITY_DN1581_c0_g2		3.384	1.75867	2.69599941018E-5	0.000269841	yes	up	0.39	8.8	6.92	3.16	0.81	4.59	2.57	1.79	5.18	3.41	2.25	2.24	0.41	3.07	1.79	1.49	0.49	1.69	0.9	3.23	3.762	1.756	------	------	------	------	------	------	------	------	------	------	------	------	------
TRINITY_DN15824_c0_g1	unnamed protein product [Spodoptera littoralis])	0.054	-4.20154	0.00127853	0.00707	yes	down	0	0	0.05	0	0	0	0	0	0.1	0	0.91	0	0.4	0	0	0.78	1.51	0.58	0.55	0	0.015	0.473	------	------	K09195	SP5	------	------	COG5048	S:Function unknown)	sp|Q6BEB4|SP5_HUMAN;	Transcription factor Sp5 OS=Homo sapiens OX=9606 GN=SP5 PE=2 SV=1;	PF13465;PF00096;PF13894;PF21816	zf-H2C2_2;zf-C2H2;zf-C2H2_4;Zap1_zf1	Zinc-finger double domain;Zinc finger, C2H2 type;C2H2-type zinc finger;Zap1, C2H2 zinc finger 1
TRINITY_DN1584_c0_g1	sodium/hydrogen exchanger 9B2 isoform X3 [Papilio machaon])	17.943	4.16532	2.15801960614E-18	2.37029539092E-16	yes	up	6.91	20.61	12.6	18.14	12.01	37.34	3.48	15.52	12.23	16.15	5.23	1.71	0.87	2	1.17	3.18	1.06	3.37	1.7	3.18	15.499	2.347	GO:1902600;GO:0016020;GO:0015297	BP:hydrogen ion transmembrane transport;CC:membrane;MF:antiporter activity;	K23994	SLC9B1_2	------	------	COG0025	P:Inorganic ion transport and metabolism)	sp|Q86UD5|SL9B2_HUMAN;	Sodium/hydrogen exchanger 9B2 OS=Homo sapiens OX=9606 GN=SLC9B2 PE=1 SV=2;	PF00999	Na_H_Exchanger	Sodium/hydrogen exchanger family
TRINITY_DN1587_c0_g1	unnamed protein product, partial [Brenthis ino])	2.607	1.38217	0.0107408	0.0401289	yes	up	3557.77	2755.04	2961.01	2352.13	2977.16	1389.72	12279.3	2503.83	4526.92	3404.29	2654.38	1367.93	3277.56	1776.98	4823.74	4393	1881.41	3737.57	5861.79	1707.71	3870.72	3148.21	GO:0015074;GO:0042575;GO:0003887;GO:0008270;GO:0003676	BP:DNA integration;CC:DNA polymerase complex;MF:DNA-directed DNA polymerase activity;MF:zinc ion binding;MF:nucleic acid binding;	------	------	------	------	ENOG410ZV8G;ENOG41129JI	S:Function unknown);	------	------	------	------	------
TRINITY_DN158_c0_g1	cytochrome b5-related protein-like [Bombyx mandarina])	8.008	3.00151	3.00800326E-6	3.97401688555E-5	yes	up	121.28	520.39	159.86	414.36	102.64	284.72	12.96	219.45	119.2	440.29	147.68	82.29	0.88	101.37	40.9	88.08	9.91	92.09	23.81	180.15	239.515	76.716	GO:0006629;GO:0016020;GO:0046872;GO:0020037	BP:lipid metabolic process;CC:membrane;MF:metal ion binding;MF:heme binding;	------	------	------	------	ENOG410XVSZ	I:Lipid transport and metabolism)	sp|P19967|CYB5R_DROME;	Cytochrome b5-related protein OS=Drosophila melanogaster OX=7227 GN=Cyt-b5-r PE=2 SV=2;	PF00487;PF00173	FA_desaturase;Cyt-b5	Fatty acid desaturase;Cytochrome b5-like Heme/Steroid binding domain
TRINITY_DN15903_c0_g1	proteasome subunit beta type-1 [Danaus plexippus plexippus])	2.086	1.06058	3.87794432895E-6	4.97775261766E-5	yes	up	20.34	63.98	329.66	77.62	16.39	39.54	196.53	34.85	147.75	54.67	91.36	56.55	79.24	55.52	49.22	80.22	73.75	82.03	21.4	168.41	98.133	75.77	GO:0051603;GO:0005634;GO:0005839	BP:proteolysis involved in cellular protein catabolic process;CC:nucleus;CC:proteasome core complex;	K02732	PSMB1	map03050;map05012;map05010;map05016;map05017;map05014;map05022;map05020	Proteasome);Parkinson disease);Alzheimer disease);Huntington disease);Spinocerebellar ataxia);Amyotrophic lateral sclerosis);Pathways of neurodegeneration - multiple diseases);Prion disease)	COG0638	O:Posttranslational modification, protein turnover, chaperones)	sp|P40304|PSB1_DROME;	Proteasome subunit beta type-1 OS=Drosophila melanogaster OX=7227 GN=Prosbeta6 PE=2 SV=2;	PF00227	Proteasome	Proteasome subunit
TRINITY_DN15923_c0_g1		0.374	-1.41707	0.000280151	0.00197979	yes	down	0.03	0.02	0.24	0.06	0	0.02	0.08	0.01	0.05	0	0.18	0.19	0.14	0.13	0.12	0.19	0.37	0.43	0.09	0.22	0.051	0.206	------	------	------	------	------	------	------	------	------	------	------	------	------
TRINITY_DN15928_c0_g1	circadian clock-controlled protein daywake-like [Leguminivora glycinivorella])	0.005	-7.6332	5.81343695803E-39	2.64040021837E-36	yes	down	0	0.12	0.07	0	0	0	0	0	0.26	0	16.7	9.53	17.63	4.49	8.23	13.41	35.91	9.57	4.77	14.68	0.045	13.492	------	------	------	------	------	------	ENOG4110RSP;ENOG4111E83;ENOG410ZNC7;ENOG410YTKH;ENOG4110RJ7;ENOG4110QH9;ENOG4110SYW;ENOG41119GI;ENOG410ZN7P	S:Function unknown);	sp|Q24764|CCCP_DROYA;	Circadian clock-controlled protein daywake OS=Drosophila yakuba OX=7245 GN=dyw PE=3 SV=1;	PF06585	JHBP	Haemolymph juvenile hormone binding protein (JHBP)
TRINITY_DN1594_c1_g2		0.16	-2.63987	0.00188229	0.00977198	yes	down	0.02	0.3	0.78	0	0	0	0.16	0.02	0.18	0	0	0.8	3.29	0.21	0.82	0.7	1.57	3.3	0.32	0	0.146	1.101	------	------	------	------	------	------	------	------	------	------	------	------	------
TRINITY_DN1595_c0_g3	unnamed protein product [Spodoptera littoralis])	0.341	-1.55056	8.09096652682E-6	9.59101435813E-5	yes	down	0.03	0.91	0.71	0.52	0.08	0.62	0.29	0.16	0.62	0.15	3.58	0.94	1.68	0.42	1.26	2.58	4.51	4.48	1.25	1.18	0.409	2.188	------	------	------	------	------	------	ENOG41113CI	S:Function unknown)	------	------	PF00084	Sushi	Sushi repeat (SCR repeat)
TRINITY_DN1596_c0_g1	CD109 antigen [Pectinophora gossypiella])	0.49	-1.0297	1.87652439971E-8	4.13302654483E-7	yes	down	0.07	0.33	1.31	0.38	0.04	0.26	0.64	0.1	0.64	0.1	1.5	0.89	1.46	0.61	0.67	1.26	2.49	1.85	0.31	1.5	0.387	1.254	GO:0016020;GO:0005615;GO:0004866	CC:membrane;CC:extracellular space;MF:endopeptidase inhibitor activity;	K06530	CD109	------	------	ENOG410XRED	S:Function unknown)	sp|Q6YHK3|CD109_HUMAN;	CD109 antigen OS=Homo sapiens OX=9606 GN=CD109 PE=1 SV=2;	PF07678;PF07703;PF07677;PF00207;PF01835;PF17791;PF00057	TED_complement;A2M_BRD;A2M_recep;A2M;MG2;MG3;Ldl_recept_a	A-macroglobulin TED domain;Alpha-2-macroglobulin bait region domain;A-macroglobulin receptor binding domain;Alpha-2-macroglobulin family;MG2 domain;Macroglobulin domain MG3;Low-density lipoprotein receptor domain class A
TRINITY_DN15970_c0_g1		0.142	-2.81528	0.0132115	0.0474398	yes	down	0	0.05	0	0	0.03	0	0	0	0	0	0.26	0.07	0.08	0.16	0	0.09	0.04	0.23	0.35	0	0.008	0.128	------	------	------	------	------	------	------	------	------	------	------	------	------
TRINITY_DN1598_c0_g1	PREDICTED: facilitated trehalose transporter Tret1 isoform X1 [Papilio xuthus])	3.017	1.59319	1.54097660436E-9	4.35228770358E-8	yes	up	1.25	6.84	23.74	3.88	1.5	4.48	10.88	1.62	19.61	2.52	2.58	2.86	6.13	1.91	2.23	3.62	6.44	11.42	0.62	4.04	7.632	4.185	GO:0005886;GO:0051119	CC:plasma membrane;MF:sugar transmembrane transporter activity;	------	------	------	------	ENOG410XNQK	G:Carbohydrate transport and metabolism)	sp|B0WC46|TRET1_CULQU;	Facilitated trehalose transporter Tret1 OS=Culex quinquefasciatus OX=7176 GN=Tret1 PE=3 SV=1;	PF00083;PF07690	Sugar_tr;MFS_1	Sugar (and other) transporter;Major Facilitator Superfamily
TRINITY_DN15990_c0_g1	unnamed protein product, partial [Brenthis ino])	0.111	-3.17427	3.15446057963E-5	0.000308381	yes	down	0	0	0.12	0	0	0.07	0.04	0	0.02	0	0.88	0.1	0.88	0.11	0.02	0.52	0.43	0.52	0.01	0.45	0.025	0.392	GO:0030154;GO:0009653	BP:cell differentiation;BP:anatomical structure morphogenesis;	------	------	------	------	ENOG4111FIH;ENOG4112327	S:Function unknown);	sp|Q58DA5|NTRI_BOVIN;	Neurotrimin OS=Bos taurus OX=9913 GN=NTM PE=2 SV=1;	PF07679;PF13927;PF13895;PF00047;PF07686;PF00041	I-set;Ig_3;Ig_2;ig;V-set;fn3	Immunoglobulin I-set domain;Immunoglobulin domain;Immunoglobulin domain;Immunoglobulin domain;Immunoglobulin V-set domain;Fibronectin type III domain
[truncated: 21,237 more rows]

## Sheet: Table S5
Table S5: Gene List for Each Region of the Venn Diagram
438	1006	310	573	3702	1443	5	431	643	708
TRINITY_DN6699_c0_g1	TRINITY_DN2207_c0_g1	TRINITY_DN710_c0_g1	TRINITY_DN28602_c0_g1	TRINITY_DN2325_c0_g1	TRINITY_DN10617_c0_g1	TRINITY_DN29409_c0_g1	TRINITY_DN14686_c0_g1	TRINITY_DN18383_c0_g1	TRINITY_DN6855_c0_g1
[truncated: 3,701 more rows]

## Sheet: Table S6
Table S6: GO Enrichment Analysis of Genes Upregulated in LDET Compared to LP
[truncated: 350 more rows]

## Sheet: Table S7
Table S7: KEGG Pathway Enrichment Analysis of Genes Upregulated in LDET Compared to LP
[truncated: 315 more rows]

[truncated: 4 more sheets: Table S8, Table S9, Table S10, Table S11]
